# Supplementary material for: Wide Distribution and Genetic Diversity of Babesia microti in Small Mammals from Yunnan Province, Southwestern China
Source: PLoS Negl Trop Dis. 2017 Oct 23;11(10):e0005898. doi: 10.1371/journal.pntd.0005898 (PMC5681298; doi:10.1371/journal.pntd.0005898)
Supplement: S1 Data — (XLSX) [file pntd.0005898.s001.xlsx]

## Sheet: Sheet1
serial number	Ectoparasites	name of small mammals	sites	landscape	altitude	latitude(north)	longitude(east)	sex	age	body length	tail length	hindfoot length	auricular height	weight(g)	PCR
															target partial sequences	target nearly complete sequences	note
NE20111015-1		Rattus tanezumi	Chenjiazhai Village,Ninger Town,Ninger County	agricultural	1331.58	23°03＇19.801＂	101°02＇46.974＂	♀	adult					124.2	negative
NE20111015-2		Rattus tanezumi	Chenjiazhai Village,Ninger Town,Ninger County	agricultural	1331.58	23°03＇19.801＂	101°02＇46.974＂	♀	pubertal					31.1	negative
NE20111015-3		Rattus tanezumi	Chenjiazhai Village,Ninger Town,Ninger County	agricultural	1331.58	23°03＇19.801＂	101°02＇46.974＂	♂	adult					65.5	negative
NE20111015-4		Rattus tanezumi	Chenjiazhai Village,Ninger Town,Ninger County	agricultural	1331.58	23°03＇19.801＂	101°02＇46.974＂	♀	adult					61.2	negative
NE20111015-5		Crocidura dracula	Chenjiazhai Village,Ninger Town,Ninger County	agricultural	1331.58	23°03＇19.801＂	101°02＇46.974＂	♂	adult					17.9	negative
NE20111015-6		Rattus tanezumi	Chenjiazhai Village,Ninger Town,Ninger County	agricultural	1331.58	23°03＇19.801＂	101°02＇46.974＂	♂	adult					139.3	negative
NE20111015-7		Rattus tanezumi	Chenjiazhai Village,Ninger Town,Ninger County	agricultural	1331.58	23°03＇19.801＂	101°02＇46.974＂	♀	adult					62.4	negative
NE20111015-8		Crocidura dracula	Chenjiazhai Village,Ninger Town,Ninger County	agricultural	1331.58	23°03＇19.801＂	101°02＇46.974＂	♂	adult					15.1	negative
NE20111015-9	1flea	Hylomys suillus	Chenjiazhai Village,Ninger Town,Ninger County	agricultural	1331.58	23°03＇19.801＂	101°02＇46.974＂	♂	adult					46.6	negative
NE20111015-10		Crocidura attenuate	Chenjiazhai Village,Ninger Town,Ninger County	agricultural	1331.58	23°03＇19.801＂	101°02＇46.974＂	♀						12.9	negative
NE20111015-11		Rattus tanezumi	Chenjiazhai Village,Ninger Town,Ninger County	agricultural	1331.58	23°03＇19.801＂	101°02＇46.974＂	♀						56.6	negative
NE20111015-12		Rattus tanezumi	Chenjiazhai Village,Ninger Town,Ninger County	agricultural	1331.58	23°03＇19.801＂	101°02＇46.974＂	♀						68.6	negative
NE20111015-13		Hylomys suillus	Chenjiazhai Village,Ninger Town,Ninger County	agricultural	1331.58	23°03＇19.801＂	101°02＇46.974＂	♀						43.4	negative
NE20111015-14		Rattus tanezumi	Chenjiazhai Village,Ninger Town,Ninger County	agricultural	1331.58	23°03＇19.801＂	101°02＇46.974＂	♂						107.6	negative
NE20111015-15		Rattus tanezumi	Chenjiazhai Village,Ninger Town,Ninger County	agricultural	1331.58	23°03＇19.801＂	101°02＇46.974＂	♀						84.7	negative
NE20111015-16		Rattus tanezumi	Chenjiazhai Village,Ninger Town,Ninger County	agricultural	1331.58	23°03＇19.801＂	101°02＇46.974＂	♂						42.6	negative
NE20111015-17		Crocidura attenuate	Chenjiazhai Village,Ninger Town,Ninger County	agricultural	1331.58	23°03＇19.801＂	101°02＇46.974＂	♀						15.9	negative
NE20111015-18		Crocidura dracula	Chenjiazhai Village,Ninger Town,Ninger County	agricultural	1331.58	23°03＇19.801＂	101°02＇46.974＂	♂	adult					20.1	negative
NE20111015-19		Mus pahari	Chenjiazhai Village,Ninger Town,Ninger County	agricultural	1331.58	23°03＇19.801＂	101°02＇46.974＂	♂	adult					22.2	negative
NE20111015-20		Rattus tanezumi	Chenjiazhai Village,Ninger Town,Ninger County	agricultural	1331.58	23°03＇19.801＂	101°02＇46.974＂	♂	adult					180.6	negative
NE20111016-21		Rattus tanezumi	Qingming Village,Mohei Town,Ninger County	agricultural	1122.49	23°11＇07.987＂	101°08＇51.152＂	♀	pubertal					24.6	negative
NE20111016-22		Rattus tanezumi	Qingming Village,Mohei Town,Ninger County	agricultural	1122.49	23°11＇07.987＂	101°08＇51.152＂	♂	adult					117.6	negative
NE20111016-23		Crocidura dracula	Qingming Village,Mohei Town,Ninger County	agricultural	1122.49	23°11＇07.987＂	101°08＇51.152＂	♂	adult					16.9	negative
NE20111016-24		Crocidura dracula	Qingming Village,Mohei Town,Ninger County	agricultural	1122.49	23°11＇07.987＂	101°08＇51.152＂	♂	adult					21.3	negative
NE20111016-25		Rattus tanezumi	Qingming Village,Mohei Town,Ninger County	agricultural	1122.49	23°11＇07.987＂	101°08＇51.152＂	♀	adult					82.8	negative
NE20111016-26		Rattus tanezumi	Qingming Village,Mohei Town,Ninger County	forest	1149.99	23°10＇51.152＂	101°08＇45.781＂	♀	adult					144.6	negative
NE20111016-27		Rattus tanezumi	Qingming Village,Mohei Town,Ninger County	forest	1149.99	23°10＇51.152＂	101°08＇45.781＂	♀	adult					63.3	negative
NE20111016-28		Crocidura dracula	Qingming Village,Mohei Town,Ninger County	forest	1149.99	23°10＇51.152＂	101°08＇45.781＂	♂	adult					10.3	negative
NE20111016-29		Rattus tanezumi	Qingming Village,Mohei Town,Ninger County	forest	1149.99	23°10＇51.152＂	101°08＇45.781＂	♀	adult					51.4	negative
NE20111016-30		Crocidura russula	Qingming Village,Mohei Town,Ninger County	forest	1149.99	23°10＇51.152＂	101°08＇45.781＂	♂	adult					9.2	negative
NE20111016-31		Crocidura dracula	Qingming Village,Mohei Town,Ninger County	forest	1149.99	23°10＇51.152＂	101°08＇45.781＂	♂	adult					17.5	negative
NE20111016-32		Suneus murinus	Qingming Village,Mohei Town,Ninger County	forest	1149.99	23°10＇51.152＂	101°08＇45.781＂	♂	adult					19	negative
NE20111016-33		Rattus tanezumi	Qingming Village,Mohei Town,Ninger County	forest	1149.99	23°10＇51.152＂	101°08＇45.781＂	♂	adult					67.5	negative
NE20111016-34		Crocidura dracula	Qingming Village,Mohei Town,Ninger County	forest	1149.99	23°10＇51.152＂	101°08＇45.781＂	♀	adult					9.8	negative
NE20111016-35		Crocidura attenuate	Qingming Village,Mohei Town,Ninger County	forest	1149.99	23°10＇51.152＂	101°08＇45.781＂	♀	adult					12.9	negative
NE20111016-36		Rattus tanezumi	Qingming Village,Mohei Town,Ninger County	forest	1149.99	23°10＇51.152＂	101°08＇45.781＂	♀	pubertal					32.3	undetected
NE20111016-37		Suneus murinus	Qingming Village,Mohei Town,Ninger County	forest	1149.99	23°10＇51.152＂	101°08＇45.781＂	♂	adult					16.3	negative
NE20111016-38		Rattus tanezumi	Qingming Village,Mohei Town,Ninger County	forest	1149.99	23°10＇51.152＂	101°08＇45.781＂	♂	adult					146.7	negative
NE20111016-39		Crocidura dracula	Qingming Village,Mohei Town,Ninger County	forest	1149.99	23°10＇51.152＂	101°08＇45.781＂	♂	adult					9.8	negative
NE20111016-40		Hylomys suillus	Qingming Village,Mohei Town,Ninger County	forest	1149.99	23°10＇51.152＂	101°08＇45.781＂	♂	adult					46.7	negative
NE20111016-41		Hylomys suillus	Qingming Village,Mohei Town,Ninger County	forest	1149.99	23°10＇51.152＂	101°08＇45.781＂	♀	adult					31.1	negative
NE20111016-42		Rattus tanezumi	Qingming Village,Mohei Town,Ninger County	forest	1149.99	23°10＇51.152＂	101°08＇45.781＂	♀	adult					95.2	negative
NE20111016-43		Hylomys suillus	Qingming Village,Mohei Town,Ninger County	forest	1149.99	23°10＇51.152＂	101°08＇45.781＂	♂	adult					25.7	negative
NE20111016-44		R. brunneusculus	Qingming Village,Mohei Town,Ninger County	forest	1149.99	23°10＇51.152＂	101°08＇45.781＂	♂	adult					106.5	negative
NE20111016-45		Rattus tanezumi	Qingming Village,Mohei Town,Ninger County	residential	1149.99	23°10＇51.152＂	101°08＇45.781＂	♀	adult					62.8	negative
NE20111016-46	1flea	Rattus tanezumi	Qingming Village,Mohei Town,Ninger County	residential	1149.99	23°10＇51.152＂	101°08＇45.781＂	♀	adult					108.6	negative
NE20111016-47		Rattus tanezumi	Qingming Village,Mohei Town,Ninger County	residential	1149.99	23°10＇51.152＂	101°08＇45.781＂	♀	pubertal					20	negative
NE20111017-48		Crocidura dracula	Nakeli Village, Tongxin Town, Ninger County	forest	1209.54	22°55＇49.775＂	101°01＇52.501＂	♀	adult					17.2	negative
NE20111017-49		Niviventer confucianus	Nakeli Village, Tongxin Town, Ninger County	forest	1209.54	22°55＇49.775＂	101°01＇52.501＂	♀	pubertal	90	105	22	13	15.3	negative
NE20111017-50		Rattus tanezumi	Nakeli Village, Tongxin Town, Ninger County	forest	1209.54	22°55＇49.775＂	101°01＇52.501＂	♀	pubertal					22.7	negative
NE20111017-51		R. brunneusculus	Nakeli Village, Tongxin Town, Ninger County	forest	1209.54	22°55＇49.775＂	101°01＇52.501＂	♀	adult					79.8	negative
NE20111017-52		Rattus tanezumi	Nakeli Village, Tongxin Town, Ninger County	forest	1209.54	22°55＇49.775＂	101°01＇52.501＂	♀	pubertal					28.4	negative
NE20111017-53		Niviventer fulvescens	Nakeli Village, Tongxin Town, Ninger County	forest	1209.54	22°55＇49.775＂	101°01＇52.501＂	♂	pubertal					24.1	negative
NE20111017-54		Niviventer fulvescens	Nakeli Village, Tongxin Town, Ninger County	forest	1209.54	22°55＇49.775＂	101°01＇52.501＂	♂	adult					97.8	negative
NE20111017-55		Crocidura dracula	Nakeli Village, Tongxin Town, Ninger County	forest	1209.54	22°55＇49.775＂	101°01＇52.501＂	♀	adult					18.8	negative
NE20111017-56		Suneus murinus	Nakeli Village, Tongxin Town, Ninger County	forest	1209.54	22°55＇49.775＂	101°01＇52.501＂	♂	adult					20.5	negative
NE20111017-57		R. nitidus	Nakeli Village, Tongxin Town, Ninger County	forest	1209.54	22°55＇49.775＂	101°01＇52.501＂	♂	adult					64.1	negative
NE20111017-58		Crocidura attenuate	Nakeli Village, Tongxin Town, Ninger County	forest	1209.54	22°55＇49.775＂	101°01＇52.501＂	♀	adult					11.9	negative
NE20111017-59		Crocidura dracula	Nakeli Village, Tongxin Town, Ninger County	agricultural	1227.27	22°55＇14.448＂	101°02＇13.301＂	♀	adult					17	negative
NE20111017-60		Crocidura dracula	Nakeli Village, Tongxin Town, Ninger County	agricultural	1227.27	22°55＇14.448＂	101°02＇13.301＂	♂	adult					17.7	negative
NE20111017-61		Rattus tanezumi	Nakeli Village, Tongxin Town, Ninger County	agricultural	1227.27	22°55＇14.448＂	101°02＇13.301＂	♀	adult					155.2	negative
NE20111017-62		Crocidura attenuate	Nakeli Village, Tongxin Town, Ninger County	agricultural	1227.27	22°55＇14.448＂	101°02＇13.301＂	♂	adult					16.4	negative
NE20111017-63		Crocidura attenuate	Nakeli Village, Tongxin Town, Ninger County	agricultural	1227.27	22°55＇14.448＂	101°02＇13.301＂	♂	adult					11.3	negative
NE20111017-64		Suneus murinus	Nakeli Village, Tongxin Town, Ninger County	agricultural	1227.27	22°55＇14.448＂	101°02＇13.301＂	♂	adult					18.9	negative
NE20111017-65		Rattus tanezumi	Nakeli Village, Tongxin Town, Ninger County	agricultural	1227.27	22°55＇14.448＂	101°02＇13.301＂	♀	adult					71.8	negative
NE20111017-66		Crocidura dracula	Nakeli Village, Tongxin Town, Ninger County	agricultural	1227.27	22°55＇14.448＂	101°02＇13.301＂	♂	adult					17.9	negative
NE20111017-67		Crocidura dracula	Nakeli Village, Tongxin Town, Ninger County	agricultural	1227.27	22°55＇14.448＂	101°02＇13.301＂	♀	adult					11.8	negative
NE20111017-68		Rattus tanezumi	Nakeli Village, Tongxin Town, Ninger County	agricultural	1227.27	22°55＇14.448＂	101°02＇13.301＂	♀	adult					71.7	negative
NE20111017-69		Crocidura attenuate	Nakeli Village, Tongxin Town, Ninger County	agricultural	1227.27	22°55＇14.448＂	101°02＇13.301＂	♀	adult					14.6	negative
NE20111017-70		Crocidura attenuate	Nakeli Village, Tongxin Town, Ninger County	agricultural	1227.27	22°55＇14.448＂	101°02＇13.301＂	♂	adult					10.9	negative
NE20111017-71		Crocidura dracula	Nakeli Village, Tongxin Town, Ninger County	agricultural	1227.27	22°55＇14.448＂	101°02＇13.301＂	♀	adult					15.7	negative
NE20111017-72		Crocidura dracula	Nakeli Village, Tongxin Town, Ninger County	agricultural	1227.27	22°55＇14.448＂	101°02＇13.301＂	♂	adult					13.8	negative
NE20111017-73		Rattus tanezumi	Nakeli Village, Tongxin Town, Ninger County	agricultural	1227.27	22°55＇14.448＂	101°02＇13.301＂	♂	adult					114.2	negative
NE20111017-74		Rattus tanezumi	Minzhen Village, Ninger Town, Ninger County	residential	1331	23°03＇19＂	101°02＇46＂	♂	adult					71	negative
NE20111017-75		Rattus tanezumi	Minzhen Village, Ninger Town, Ninger County	residential	1331	23°03＇19＂	101°02＇46＂	♀	adult					110.1	negative
NE20111018-76		Rattus tanezumi	Minzhen Village, Ninger Town, Ninger County	residential	1331	23°03＇19＂	101°02＇46＂	♂	pubertal					29.1	negative
NE20111018-77	12fleas	Rattus tanezumi	Minzhen Village, Ninger Town, Ninger County	residential	1331	23°03＇19＂	101°02＇46＂	♂	adult					76.9	negative
NE20111018-78	5fleas	Rattus tanezumi	Minzhen Village, Ninger Town, Ninger County	residential	1331	23°03＇19＂	101°02＇46＂	♂	adult					97.1	negative
NE20111018-79	1flea	Rattus tanezumi	Minzhen Village, Ninger Town, Ninger County	residential	1331	23°03＇19＂	101°02＇46＂	♀	adult					78.3	negative
NE20111018-80	2fleas	Rattus tanezumi	Minzhen Village, Ninger Town, Ninger County	residential	1331	23°03＇19＂	101°02＇46＂	♀	pubertal					26.9	negative
NE20111018-81		Mus pahari	Xiansheng Village, Mengxian Town, Ninger County	forest	1462.32	23°05＇02.934＂	101°10＇02.422＂	♀	adult					31.8	negative
NE20111018-82		Rattus tanezumi	Xiansheng Village, Mengxian Town, Ninger County	forest	1462.32	23°05＇02.934＂	101°10＇02.422＂	♀	adult					52.3	negative
NE20111018-83	1flea	Rattus tanezumi	Xiansheng Village, Mengxian Town, Ninger County	forest	1462.32	23°05＇02.934＂	101°10＇02.422＂	♀	pubertal					10.7	negative
NE20111018-84		Mus pahari	Xiansheng Village, Mengxian Town, Ninger County	agricultural	1487.03	23°05＇00.691＂	101°09＇44.605＂	♂	adult					25.4	negative
NE20111018-85		Hylomys suillus	Xiansheng Village, Mengxian Town, Ninger County	agricultural	1487.03	23°05＇00.691＂	101°09＇44.605＂	♂	adult					54.4	negative
NE20111018-86		Rattus tanezumi	Xiansheng Village, Mengxian Town, Ninger County	agricultural	1487.03	23°05＇00.691＂	101°09＇44.605＂	♀	pubertal					26.9	negative
NE20111018-87		Rattus tanezumi	Xiansheng Village, Mengxian Town, Ninger County	agricultural	1487.03	23°05＇00.691＂	101°09＇44.605＂	♀	adult					48.7	negative
NE20111018-88		Rattus tanezumi	Xiansheng Village, Mengxian Town, Ninger County	agricultural	1487.03	23°05＇00.691＂	101°09＇44.605＂	♀	adult					113.1	negative
NE20111018-89		Hylomys suillus	Xiansheng Village, Mengxian Town, Ninger County	agricultural	1487.03	23°05＇00.691＂	101°09＇44.605＂	♀	adult					35.4	negative
JG20111011-1		R. brunneusculus	Xinmin Village,Kuangyuan Town,Jinggu County	forest	1146.32m	23°34＇53.257＂	100°40＇39.187＂	♀	adult					177.8	positive	negative
JG20111011-2		Crocidura attenuate	Xinmin Village,Kuangyuan Town,Jinggu County	forest	1146.32m	23°34＇53.257＂	100°40＇39.187＂	♂	adult					18.8	negative
JG20111011-3		Rattus tanezumi	Xinmin Village,Kuangyuan Town,Jinggu County	forest	1146.32m	23°34＇53.257＂	100°40＇39.187＂	♂	adult					68.9	negative
JG20111011-4		Crocidura attenuate	Xinmin Village,Kuangyuan Town,Jinggu County	forest	1146.32m	23°34＇53.257＂	100°40＇39.187＂	♀	adult					15.5	negative
JG20111011-5		Rattus tanezumi	Xinmin Village,Kuangyuan Town,Jinggu County	forest	1146.32m	23°34＇53.257＂	100°40＇39.187＂	♀	adult					122	negative
JG20111011-6		Rattus tanezumi	Xinmin Village,Kuangyuan Town,Jinggu County	agricultural	1146.32m	23°34＇53.257＂	100°40＇39.187＂	♂	adult					106.5	negative
JG20111011-7		Rattus tanezumi	Xinmin Village,Kuangyuan Town,Jinggu County	agricultural	1146.32m	23°34＇53.257＂	100°40＇39.187＂	―	pubertal					―	undetected		incomplete corpse
JG20111011-8		Crocidura russula	Xinmin Village,Kuangyuan Town,Jinggu County	forest	1146.32m	23°34＇53.257＂	100°40＇39.187＂	♀	adult					8.1	negative
JG20111011-9		Rattus tanezumi	Xinmin Village,Kuangyuan Town,Jinggu County	forest	1146.32m	23°34＇53.257＂	100°40＇39.187＂	♀	adult					44.1	negative
JG20111011-10		Rattus tanezumi	Xinmin Village,Kuangyuan Town,Jinggu County	agricultural	903.76m	23°33＇53.218＂	100°41＇58.308＂	♂	adult					160.4	negative
JG20111011-11		R. brunneusculus	Xinmin Village,Kuangyuan Town,Jinggu County	agricultural	903.76m	23°33＇53.218＂	100°41＇58.308＂	♀	adult					86.5	negative
JG20111011-12		Rattus tanezumi	Xinmin Village,Kuangyuan Town,Jinggu County	agricultural	903.76m	23°33＇53.218＂	100°41＇58.308＂	―	―					―	undetected		incomplete corpse
JG20111011-13		Rattus tanezumi	Xinmin Village,Kuangyuan Town,Jinggu County	agricultural	903.76m	23°33＇53.218＂	100°41＇58.308＂	♀	adult					151.8	negative
JG20111011-14		Rattus tanezumi	Xinmin Village,Kuangyuan Town,Jinggu County	agricultural	903.76m	23°33＇53.218＂	100°41＇58.308＂	♂	adult					54.2	negative
JG20111011-15		Rattus tanezumi	Xinmin Village,Kuangyuan Town,Jinggu County	agricultural	903.76m	23°33＇53.218＂	100°41＇58.308＂	♂	adult					120.1	negative
JG20111011-16		R. brunneusculus	Xinmin Village,Kuangyuan Town,Jinggu County	agricultural	903.76m	23°33＇53.218＂	100°41＇58.308＂	♀	adult					156.6	positive	negative
JG20111011-17	3fleas	Rattus tanezumi	Xinmin Village,Kuangyuan Town,Jinggu County	residential	903.76m	23°33＇53.218＂	100°41＇58.308＂	♀	adult					98.7	negative
JG20111011-18		Rattus tanezumi	Xinmin Village,Kuangyuan Town,Jinggu County	residential	903.76m	23°33＇53.218＂	100°41＇58.308＂	♀	adult					78	negative
JG20111011-19		Rattus tanezumi	Xinmin Village,Kuangyuan Town,Jinggu County	residential	903.76m	23°33＇53.218＂	100°41＇58.308＂	♀	adult					87.5	negative
JG20111012-20		Suneus murinus	Yongping Town	forest	1332.28m	23°34＇53.257＂	100°40＇39.187＂	♂	adult					27.6	negative
JG20111012-21		Crocidura attenuate	Yongping Town	forest	1332.28m	23°34＇53.257＂	100°40＇39.187＂	♀	adult					10.3	negative
JG20111012-22		Suneus murinus	Yongping Town	forest	1332.28m	23°34＇53.257＂	100°40＇39.187＂	♂	adult					54	negative
JG20111012-23		Niviventer confucianus	Yongping Town	forest	1332.28m	23°34＇53.257＂	100°40＇39.187＂	—	adult					―	undetected		incomplete corpse
JG20111012-24		Crocidura attenuate	Yongping Town	forest	1332.28m	23°34＇53.257＂	100°40＇39.187＂	♂	adult					18.8	negative
JG20111012-25		Rattus tanezumi	Yongping Town	forest	1332.28m	23°34＇53.257＂	100°40＇39.187＂	♀	adult	140	134	36	25	101.1	negative
JG20111012-26		R. nitidus	Yongping Town	forest	1332.28m	23°34＇53.257＂	100°40＇39.187＂	♂	pubertal					25.3	negative
JG20111012-27		Hylomys suillus	Yongping Town	forest	1332.28m	23°34＇53.257＂	100°40＇39.187＂	♀	adult					54.8	negative
JG20111012-28		Niviventer confucianus	Yongping Town	forest	1332.28m	23°34＇53.257＂	100°40＇39.187＂	♂	adult	143	164			58.2	negative
JG20111012-29		R. brunneusculus	Yongping Town	agricultural	1332.28m	23°34＇53.257＂	100°40＇39.187＂	♂	adult					46.8	negative
JG20111012-30		Rattus tanezumi	Yongping Town	agricultural	1146.50m	23°26＇16.819＂	100°26＇15.294＂	♀	adult					121.2	negative
JG20111012-31		Suneus murinus	Yongping Town	agricultural	1146.50m	23°26＇16.819＂	100°26＇15.294＂	♀	adult					18.7	negative
JG20111012-32		Bandicota indica	Yongping Town	agricultural	1146.50m	23°26＇16.819＂	100°26＇15.294＂	♀	pubertal	170	177	47	29	151	negative
JG20111012-33		Berylmys bowersi	Yongping Town	agricultural	1146.50m	23°26＇16.819＂	100°26＇15.294＂	♀	adult					306.8	negative
JG20111012-34		Mus pahari	Yongping Town	agricultural	1146.50m	23°26＇16.819＂	100°26＇15.294＂	♂	adult					30.1	negative
JG20111012-35		Rattus tanezumi	Yongping Town	agricultural	1146.50m	23°26＇16.819＂	100°26＇15.294＂	♀	pubertal					24.1	negative
JG20111012-36		Rattus tanezumi	Yongping Town	agricultural	1146.50m	23°26＇16.819＂	100°26＇15.294＂	♀	pubertal					22.3	negative
JG20111012-37		Rattus tanezumi	Yongping Town	agricultural	1146.50m	23°26＇16.819＂	100°26＇15.294＂	♀	adult					50.5	negative
JG20111012-38		Suneus murinus	Yongping Town	agricultural	1146.50m	23°26＇16.819＂	100°26＇15.294＂	♂	adult					45.4	negative
JG20111012-39		Rattus tanezumi	Yongping Town	agricultural	1146.50m	23°26＇16.819＂	100°26＇15.294＂	♀	adult					61.9	negative
JG20111012-40		Rattus tanezumi	Yongping Town	agricultural	1146.50m	23°26＇16.819＂	100°26＇15.294＂	♀	adult					58.7	negative
JG20111012-41		Rattus tanezumi	Xinmin Village,Kuangyuan Town	residential	903.76m	23°33＇53.218＂	100°41＇58.308＂	♀	adult					114.6	negative
JG20111012-42		Rattus tanezumi	Xinmin Village,Kuangyuan Town	residential	903.76m	23°33＇53.218＂	100°41＇58.308＂	♀	pubertal					17.1	negative
JG20111012-43	3 fleas	Rattus tanezumi	Xinmin Village,Kuangyuan Town	residential	903.76m	23°33＇53.218＂	100°41＇58.308＂	♂	pubertal					17.1	negative
JG20111012-44	1 flea	Rattus tanezumi	Xinmin Village,Kuangyuan Town	residential	903.76m	23°33＇53.218＂	100°41＇58.308＂	♀	adult					117.4	negative
JG20111012-45		Rattus tanezumi	Mansan Village,Banpo Town,Jinggu Couty	agricultural	1513m	23°13＇19.10＂	100°10＇35.37＂	♂	adult					126.6	negative
JG20111012-46		Rattus tanezumi	Mansan Village,Banpo Town,Jinggu Couty	agricultural	1513m	23°13＇19.10＂	100°10＇35.37＂	♀	adult					66.3	negative
JG20111012-47		Rattus tanezumi	Mansan Village,Banpo Town,Jinggu Couty	agricultural	1513m	23°13＇19.10＂	100°10＇35.37＂	♀	adult					91.9	negative
JG20111012-48		Rattus tanezumi	Mansan Village,Banpo Town,Jinggu Couty	agricultural	1513m	23°13＇19.10＂	100°10＇35.37＂	♀	adult					残	undetected
JG20111013-49		R. brunneusculus	Pingzhai Village,Fengshan Town,Jinggu Couty	Corn Cultivated Land	927.38m	23°35＇21.455＂	100°42＇37.786＂	♂	adult					44.9	negative
JG20111013-50		Crocidura russula	Pingzhai Village,Fengshan Town,Jinggu Couty	Corn Cultivated Land	927.38m	23°35＇21.455＂	100°42＇37.786＂	♀	adult	75	45	12	8	11.6	negative
JG20111013-51		Crocidura dracula	Pingzhai Village,Fengshan Town,Jinggu Couty	Corn Cultivated Land	927.38m	23°35＇21.455＂	100°42＇37.786＂	♀	adult	89	76	16	8	18.8	negative
JG20111013-52		Rattus tanezumi	Pingzhai Village,Fengshan Town,Jinggu Couty	Corn Cultivated Land	927.38m	23°35＇21.455＂	100°42＇37.786＂	♀	pubertal					28.6	negative
JG20111013-53		Mus pahari	Pingzhai Village,Fengshan Town,Jinggu Couty	Corn Cultivated Land	927.38m	23°35＇21.455＂	100°42＇37.786＂	♀	adult					14.7	negative
JG20111013-54		R. brunneusculus	Pingzhai Village,Fengshan Town,Jinggu Couty	Corn Cultivated Land	927.38m	23°35＇21.455＂	100°42＇37.786＂	♂	adult					61.1	negative
JG20111013-55		Rattus tanezumi	Pingzhai Village,Fengshan Town,Jinggu Couty	Corn Cultivated Land	927.38m	23°35＇21.455＂	100°42＇37.786＂	♀	adult					56.2	negative
JG20111013-56		Rattus tanezumi	Pingzhai Village,Fengshan Town,Jinggu Couty	Corn Cultivated Land	927.38m	23°35＇21.455＂	100°42＇37.786＂	♂	adult					49	negative
JG20111013-57		Rattus tanezumi	Pingzhai Village,Fengshan Town,Jinggu Couty	Corn Cultivated Land	927.38m	23°35＇21.455＂	100°42＇37.786＂	♂	adult					35.1	negative
JG20111013-58		Rattus tanezumi	Pingzhai Village,Fengshan Town,Jinggu Couty	Corn Cultivated Land	927.38m	23°35＇21.455＂	100°42＇37.786＂	♀	adult					35.9	negative
JG20111013-59		Rattus tanezumi	Pingzhai Village,Fengshan Town,Jinggu Couty	forest	901.31m	23°34＇51.241＂	100°42＇26.199＂	♀	adult					153.6	positive	negative
JG20111013-60		Crocidura attenuate	Pingzhai Village,Fengshan Town,Jinggu Couty	forest	901.31m	23°34＇51.241＂	100°42＇26.199＂	♀	adult	88	56	15	7	16.9	negative
JG20111013-61		Crocidura russula	Pingzhai Village,Fengshan Town,Jinggu Couty	forest	901.31m	23°34＇51.241＂	100°42＇26.199＂	♀	adult					11.5	negative
JG20111014-62		Rattus tanezumi	Kuangyuan Town,Jinggu County	sugarcane Cultivated Land	913.92m	23°25＇42.802＂	100°42＇34.204＂	♀	adult					52.3	negative
JG20111014-63		M. caroli	Kuangyuan Town,Jinggu County	sugarcane Cultivated Land	913.92m	23°25＇42.802＂	100°42＇34.204＂	♂	adult					13	negative
JG20111014-64		M. caroli	Kuangyuan Town,Jinggu County	sugarcane Cultivated Land	913.92m	23°25＇42.802＂	100°42＇34.204＂	♀	adult					18.1	negative
JG20111014-65		R. brunneusculus	Kuangyuan Town,Jinggu County	sugarcane Cultivated Land	913.92m	23°25＇42.802＂	100°42＇34.204＂	♀	adult					178.4	negative
JG20111014-66		Rattus tanezumi	Kuangyuan Town,Jinggu County	sugarcane Cultivated Land	913.92m	23°25＇42.802＂	100°42＇34.204＂	♀	adult					123.2	negative
JG20111014-67		Crocidura dracula	Kuangyuan Town,Jinggu County	sugarcane Cultivated Land	913.92m	23°25＇42.802＂	100°42＇34.204＂	♂	adult					16	negative
JG20111014-68		Rattus tanezumi	Kuangyuan Town,Jinggu County	sugarcane Cultivated Land	913.92m	23°25＇42.802＂	100°42＇34.204＂	♀	adult					75.3	negative
JG20111014-69		Rattus tanezumi	Kuangyuan Town,Jinggu County	sugarcane Cultivated Land	913.92m	23°25＇42.802＂	100°42＇34.204＂	♂	adult					66.2	negative
JG20111014-70		Rattus tanezumi	Kuangyuan Town,Jinggu County	sugarcane Cultivated Land	913.92m	23°25＇42.802＂	100°42＇34.204＂	♀	adult					31.4	negative
JG20111014-71		M. caroli	Kuangyuan Town,Jinggu County	sugarcane Cultivated Land	913.92m	23°25＇42.802＂	100°42＇34.204＂	♂	adult					16.7	negative
JG20111014-72		Rattus tanezumi	Kuangyuan Town,Jinggu County	sugarcane Cultivated Land	913.92m	23°25＇42.802＂	100°42＇34.204＂	♀	adult					99.5	negative
JG20111014-73		Rattus tanezumi	Kuangyuan Town,Jinggu County	sugarcane Cultivated Land	913.92m	23°25＇42.802＂	100°42＇34.204＂	♀	pubertal					24.2	negative
JG20111014-74		Suneus murinus	Kuangyuan Town,Jinggu County	sugarcane Cultivated Land	913.92m	23°25＇42.802＂	100°42＇34.204＂	♀	adult					21.4	negative
JG20111014-75		M. caroli	Kuangyuan Town,Jinggu County	sugarcane Cultivated Land	913.92m	23°25＇42.802＂	100°42＇34.204＂	♀	adult					9.5	negative
JG20111014-76		M. caroli	Kuangyuan Town,Jinggu County	sugarcane Cultivated Land	913.92m	23°25＇42.802＂	100°42＇34.204＂	♀	adult					8.3	undetected
JG20111014-77		Rattus tanezumi	Kuangyuan Town,Jinggu County	sugarcane Cultivated Land	913.92m	23°25＇42.802＂	100°42＇34.204＂	♂	adult					111.4	negative
JG20111014-78		Rattus tanezumi	Kuangyuan Town,Jinggu County	sugarcane Cultivated Land	913.92m	23°25＇42.802＂	100°42＇34.204＂	♀	adult					121.8	negative
JG20111014-79		Suneus murinus	Kuangyuan Town,Jinggu County	sugarcane Cultivated Land	913.92m	23°25＇42.802＂	100°42＇34.204＂	♂	adult					21.4	negative
JG20111014-80		M. caroli	Kuangyuan Town,Jinggu County	sugarcane Cultivated Land	913.92m	23°25＇42.802＂	100°42＇34.204＂	♂	adult					17.7	negative
JG20111014-81		Rattus tanezumi	Pingzhai Village,Fengshan Town,Jinggu Couty	residential	962.32m	23°34＇46.651＂	100°42＇33.594＂	♀	adult					68.3	negative
YLiang20141202-001	4 fleas	R. norvegicus	Kuangyuan Town	residential	1450	24°54′32.95＂	103°10′54.41＂	♀	adult						negative
YLiang20141202-002	4 fleas	R. norvegicus	Kuangyuan Town	residential	1450	24°54′32.95＂	103°10′54.41＂	♀	adult						negative
YLiang20141202-003		Mus pahari	Kuangyuan Town	agricultural	1450	24°54′32.95＂	103°10′54.41＂	♀	adult						negative
YLiang20141202-004		M. caroli	Kuangyuan Town	agricultural	1450	24°54′32.95＂	103°10′54.41＂	♀	adult						negative
YLiang20141202-005		Apodemus chevrieri	Kuangyuan Town	agricultural	1450	24°54′32.95＂	103°10′54.41＂	♂	adult						negative
YLiang20141202-006		Apodemus chevrieri	Kuangyuan Town	agricultural	1450	24°54′32.95＂	103°10′54.41＂	♀	adult						negative
YLiang20141202-007		Rattus tanezumi	Kuangyuan Town	agricultural	1450	24°54′32.95＂	103°10′54.41＂	♂	pubertal						negative
YLiang20141202-008		M. caroli	Kuangyuan Town	agricultural	1450	24°54′32.95＂	103°10′54.41＂	♀	adult						negative
YLiang20141202-009		M. caroli	Kuangyuan Town	agricultural	1450	24°54′32.95＂	103°10′54.41＂	♂	pubertal						negative
YLiang20141202-010		M. caroli	Kuangyuan Town	agricultural	1450	24°54′32.95＂	103°10′54.41＂	♀	pubertal						negative
YLiang20141202-011		R. norvegicus	Kuangyuan Town	agricultural	1450	24°54′32.95＂	103°10′54.41＂	♂	adult						negative
YLiang20141202-012		M. caroli	Kuangyuan Town	agricultural	1450	24°54′32.95＂	103°10′54.41＂	♀	pubertal						negative
YLiang20141202-013		M. caroli	Kuangyuan Town	agricultural	1450	24°54′32.95＂	103°10′54.41＂	♂	pubertal						negative
YLiang20141202-014		M. caroli	Kuangyuan Town	agricultural	1450	24°54′32.95＂	103°10′54.41＂	♂	pubertal						negative
YLiang20141202-015	1 flea	Crocidura attenuate	Kuangyuan Town	agricultural	1450	24°54′32.95＂	103°10′54.41＂	♀	adult						negative
YLiang20141202-016		Apodemus chevrieri	Kuangyuan Town	agricultural	1450	24°54′32.95＂	103°10′54.41＂	♂	adult						negative
YLiang20141202-017		M. caroli	Kuangyuan Town	agricultural	1450	24°54′32.95＂	103°10′54.41＂	♂	pubertal						negative
YLiang20141202-018		Crocidura attenuate	Kuangyuan Town	agricultural	1450	24°54′32.95＂	103°10′54.41＂	♀	pubertal						negative
YLiang20141202-019		Crocidura attenuate	Kuangyuan Town	agricultural	1450	24°54′32.95＂	103°10′54.41＂	♂	adult						negative
YLiang20141202-020		Apodemus chevrieri	Kuangyuan Town	agricultural	1450	24°54′32.95＂	103°10′54.41＂	♀	adult						negative
YLiang20141202-021	2 fleas	Rattus tanezumi	Kuangyuan Town	agricultural	1450	24°54′32.95＂	103°10′54.41＂	♂	adult						negative
YLiang20141202-022		Rattus tanezumi	Kuangyuan Town	agricultural	1450	24°54′32.95＂	103°10′54.41＂	♂	adult						negative
YLiang20141202-023		Crocidura attenuate	Kuangyuan Town	agricultural	1450	24°54′32.95＂	103°10′54.41＂	♂	pubertal						negative
YLiang20141202-024	1 flea	M. caroli	Kuangyuan Town	agricultural	1450	24°54′32.95＂	103°10′54.41＂	♂	pubertal						negative
YLiang20141202-025		Crocidura attenuate	Kuangyuan Town	agricultural	1450	24°54′32.95＂	103°10′54.41＂	♀	adult						negative
YLiang20141204-026		Crocidura attenuate	Kuangyuan Town	agricultural	1930m	24°54′32.95＂	103°10′54.41＂	♂	pubertal						negative
YLiang20141204-027		Apodemus chevrieri	Kuangyuan Town	agricultural	1930m	24°54′32.95＂	103°10′54.41＂	♂	pubertal						negative
YLiang20141204-028		Apodemus chevrieri	Kuangyuan Town	agricultural	1930m	24°54′32.95＂	103°10′54.41＂	♀	adult						negative
YLiang20141204-029		Apodemus chevrieri	Kuangyuan Town	agricultural	1930m	24°54′32.95＂	103°10′54.41＂	♂	pubertal						negative
YLiang20141204-030		M. caroli	Kuangyuan Town	agricultural	1930m	24°54′32.95＂	103°10′54.41＂	♂	pubertal						negative
YLiang20141204-031		M. caroli	Kuangyuan Town	agricultural	1930m	24°54′32.95＂	103°10′54.41＂	♂	pubertal						negative
YLiang20141204-032		M. caroli	Kuangyuan Town	agricultural	1930m	24°54′32.95＂	103°10′54.41＂	♀	pubertal						negative
YLiang20141204-033		Rattus tanezumi	Kuangyuan Town	residential	1930m	24°54′32.95＂	103°10′54.41＂	♀	adult						negative
YLiang20141204-034		R. norvegicus	Kuangyuan Town	residential	1930m	24°54′32.95＂	103°10′54.41＂	♂	pubertal						negative
YLiang20141204-035	5 fleas	Rattus tanezumi	Kuangyuan Town	residential	1930m	24°54′32.95＂	103°10′54.41＂	♂	pubertal						negative
YLiang20141204-036		Leopoldamys edwardsi	Kuangyuan Town	agricultural	1930m	24°54′32.95＂	103°10′54.41＂	♂	pubertal						negative
YLiang20141204-037		Mus pahari	Kuangyuan Town	agricultural	1930m	24°54′32.95＂	103°10′54.41＂	♀	pubertal						negative
YLiang20141204-038		Mus pahari	Kuangyuan Town	agricultural	1930m	24°54′32.95＂	103°10′54.41＂	♀	pubertal						negative
YLiang20141204-039		Crocidura attenuate	Kuangyuan Town	agricultural	1930m	24°54′32.95＂	103°10′54.41＂	♂	adult						negative
YLiang20141204-040		Apodemus chevrieri	Kuangyuan Town	agricultural	1930m	24°54′32.95＂	103°10′54.41＂	♀	adult						negative
YLiang20141204-041		Mus pahari	Kuangyuan Town	agricultural	1930m	24°54′32.95＂	103°10′54.41＂	♀	pubertal						negative
YLiang20141204-042		Rattus tanezumi	Kuangyuan Town	agricultural	1930m	24°54′32.95＂	103°10′54.41＂	♀	adult						negative
YLiang20141204-043		Apodemus chevrieri	Kuangyuan Town	agricultural	1930m	24°54′32.95＂	103°10′54.41＂	♀							undetected		incomplete corpse
YLiang20141204-044		M. caroli	Kuangyuan Town	agricultural	1930m	24°54′32.95＂	103°10′54.41＂	♂	pubertal						negative
YLiang20141204-045	1 flea	Rattus tanezumi	Kuangyuan Town	agricultural	1930m	24°54′32.95＂	103°10′54.41＂	♂	pubertal						negative
YLiang20141204-046		Mus pahari	Kuangyuan Town	agricultural	1930m	24°54′32.95＂	103°10′54.41＂	♂	pubertal						negative
YLiang20141204-047		Mus pahari	Kuangyuan Town	agricultural	1930m	24°54′32.95＂	103°10′54.41＂	♂	pubertal						negative
YLiang20141204-048		Mus pahari	Kuangyuan Town	agricultural	1930m	24°54′32.95＂	103°10′54.41＂	♀	pubertal						negative
YLiang20141204-049		Eothenomys miletus？	Kuangyuan Town	agricultural	1930m	24°54′32.95＂	103°10′54.41＂	♀	adult						negative
YLiang20141204-050		Eothenomys miletus？	Kuangyuan Town	agricultural	1930m	24°54′32.95＂	103°10′54.41＂	♂	adult						negative
YLiang20141204-051		Apodemus chevrieri	Kuangyuan Town	agricultural	1930m	24°54′32.95＂	103°10′54.41＂	♂	adult						negative
YLiang20141204-052		Mus pahari	Kuangyuan Town	agricultural	1930m	24°54′32.95＂	103°10′54.41＂	♀	pubertal						negative
YLiang20141204-053		Apodemus chevrieri	Kuangyuan Town	agricultural	1930m	24°54′32.95＂	103°10′54.41＂	♀	pubertal						negative
YLiang20141204-054		Apodemus chevrieri	Kuangyuan Town	agricultural	1930m	24°54′32.95＂	103°10′54.41＂	♀	adult						negative
YLiang20141204-055		Crocidura dracula	Kuangyuan Town	agricultural	1930m	24°54′32.95＂	103°10′54.41＂	♂	pubertal						negative
YLiang20141204-056		Apodemus chevrieri	Kuangyuan Town	agricultural	1930m	24°54′32.95＂	103°10′54.41＂	♀	adult						negative
YLiang20141204-057		M. caroli	Kuangyuan Town	agricultural	1930m	24°54′32.95＂	103°10′54.41＂	♂	pubertal						negative
YLiang20141204-058		Rattus tanezumi	Kuangyuan Town	agricultural	1930m	24°54′32.95＂	103°10′54.41＂	♀	pubertal						negative
YLiang20141204-059		Mus pahari	Kuangyuan Town	agricultural	1930m	24°54′32.95＂	103°10′54.41＂	♀	adult						undetected
YLiang20141204-060		Micromys minutus	Kuangyuan Town	agricultural	1930m	24°54′32.95＂	103°10′54.41＂	♀	adult						undetected
YLiang20141204-061		Apodemus chevrieri	Kuangyuan Town	agricultural	1930m	24°54′32.95＂	103°10′54.41＂	♂	adult						negative
YLiang20141204-062		M. caroli	Kuangyuan Town	agricultural	1930m	24°54′32.95＂	103°10′54.41＂	♀	adult						negative
YLiang20141204-063		Apodemus chevrieri	Kuangyuan Town	agricultural	1930m	24°54′32.95＂	103°10′54.41＂	♀	pubertal						negative
YLiang20141204-064	2 fleas	Apodemus chevrieri	Kuangyuan Town	agricultural	1930m	24°54′32.95＂	103°10′54.41＂	♀	pubertal						negative
YLiang20141204-065		Crocidura attenuate	Kuangyuan Town	agricultural	1930m	24°54′32.95＂	103°10′54.41＂	♀	adult						negative
YLiang20141204-066		Eothenomys miletus？	Kuangyuan Town	agricultural	1930m	24°54′32.95＂	103°10′54.41＂	♂	adult						negative
YLiang20141204-067		M. caroli	Kuangyuan Town	agricultural	1930m	24°54′32.95＂	103°10′54.41＂	♂	pubertal						negative
YLiang20141204-068		Mus pahari	Kuangyuan Town	agricultural	1930m	24°54′32.95＂	103°10′54.41＂	♀	adult						undetected
YLiang20141204-069		Apodemus chevrieri	Kuangyuan Town	agricultural	1930m	24°54′32.95＂	103°10′54.41＂	♂	adult						negative
YLiang20141204-070		Mus pahari	Kuangyuan Town	agricultural	1930m	24°54′32.95＂	103°10′54.41＂	♂	pubertal						negative
YLiang20141204-071		Crocidura attenuate	Kuangyuan Town	agricultural	1930m	24°54′32.95＂	103°10′54.41＂	♀	adult						negative
YLiang20141204-072		Mus pahari	Kuangyuan Town	agricultural	1930m	24°54′32.95＂	103°10′54.41＂	♀	pubertal						undetected
YLiang20141204-073		Crocidura dracula	Kuangyuan Town	agricultural	1930m	24°54′32.95＂	103°10′54.41＂	♀	adult						negative
YLiang20141204-074		R. brunneusculus	Kuangyuan Town	agricultural	1930m	24°54′32.95＂	103°10′54.41＂	♀	adult						negative
YLiang20141204-075		Mus pahari	Kuangyuan Town	agricultural	1930m	24°54′32.95＂	103°10′54.41＂	♂	adult						negative
YLiang20141204-076		Mus pahari	Kuangyuan Town	agricultural	1930m	24°54′32.95＂	103°10′54.41＂	♂	pubertal						negative
YLiang20141204-077		Mus pahari	Kuangyuan Town	agricultural	1930m	24°54′32.95＂	103°10′54.41＂	♂	pubertal						negative
YLiang20141204-078		Apodemus chevrieri	Kuangyuan Town	agricultural	1930m	24°54′32.95＂	103°10′54.41＂	♀	adult						negative
YLiang20141204-079		Apodemus chevrieri	Kuangyuan Town	agricultural	1930m	24°54′32.95＂	103°10′54.41＂	♂	adult						negative
YLiang20141204-080	1 flea	Apodemus chevrieri	Kuangyuan Town	agricultural	1930m	24°54′32.95＂	103°10′54.41＂	♂	pubertal						negative
YLiang20141204-081		Mus pahari	Kuangyuan Town	agricultural	1930m	24°54′32.95＂	103°10′54.41＂	♂	pubertal						negative
YLiang20141204-082		Mus pahari	Kuangyuan Town	agricultural	1930m	24°54′32.95＂	103°10′54.41＂	♀	adult						negative
YLiang20141204-083		Crocidura dracula	Kuangyuan Town	agricultural	1930m	24°54′32.95＂	103°10′54.41＂	♂	adult						negative
YLiang20141204-084		Mus pahari	Kuangyuan Town	agricultural	1930m	24°54′32.95＂	103°10′54.41＂	♀	adult						negative
YLiang20141204-085		Mus pahari	Kuangyuan Town	agricultural	1930m	24°54′32.95＂	103°10′54.41＂	♀	pubertal						negative
YLiang20141204-086		Mus pahari	Kuangyuan Town	agricultural	1930m	24°54′32.95＂	103°10′54.41＂	♀	pubertal						negative
YLiang20141204-087		Mus pahari	Kuangyuan Town	agricultural	1930m	24°54′32.95＂	103°10′54.41＂	♂	pubertal						negative
YLiang20141204-088	1 flea	R. brunneusculus	Kuangyuan Town	agricultural	1930m	24°54′32.95＂	103°10′54.41＂	♀	adult						negative
YLiang20141204-089		Mus pahari	Kuangyuan Town	agricultural	1930m	24°54′32.95＂	103°10′54.41＂	♀	pubertal						negative
YLiang20141204-090	6 fleas	R. norvegicus	Kuangyuan Town	agricultural	1930m	24°54′32.95＂	103°10′54.41＂	♀	pubertal						negative
YLiang20141204-091		M. caroli	Kuangyuan Town	agricultural	1930m	24°54′32.95＂	103°10′54.41＂	♂	pubertal						negative
YLiang20141204-092		Mus pahari	Kuangyuan Town	agricultural	1930m	24°54′32.95＂	103°10′54.41＂	♂	pubertal						negative
YLiang20141204-093		Apodemus chevrieri	Kuangyuan Town	agricultural	1930m	24°54′32.95＂	103°10′54.41＂	♀	pubertal						negative
YLiang20141204-094		Mus pahari	Kuangyuan Town	agricultural	1930m	24°54′32.95＂	103°10′54.41＂	♀	pubertal						negative
YLiang20141204-095		M. caroli	Kuangyuan Town	agricultural	1930m	24°54′32.95＂	103°10′54.41＂	♂	pubertal						negative
YLiang20141204-096		Apodemus chevrieri	Kuangyuan Town	agricultural	1930m	24°54′32.95＂	103°10′54.41＂	♀	adult						negative
YLiang20141204-097	1 flea	Crocidura attenuate	Kuangyuan Town	agricultural	1930m	24°54′32.95＂	103°10′54.41＂	♂	adult						negative
YLiang20141204-098	1 flea	R. norvegicus	Kuangyuan Town	agricultural	1930m	24°54′32.95＂	103°10′54.41＂	♀	adult						negative
YLiang20141204-099	4 fleas	R. norvegicus	Kuangyuan Town	agricultural	1930m	24°54′32.95＂	103°10′54.41＂	♂	pubertal						negative
TC2015061301		Rattus tanezumi	Xianduo Village,Hehua Town	agricultural	1204	24°92＇8543＂	98°35＇5163＂	♀	adult						positive	negative
TC2015061302		Rattus tanezumi	Xianduo Village,Hehua Town	agricultural	1204	24°92＇8543＂	98°35＇5163＂	♂	adult						positive	negative
TC2015061303		Rattus tanezumi	Xianduo Village,Hehua Town	agricultural	1204	24°92＇8543＂	98°35＇5163＂	♀	adult						positive	negative
TC2015061304		Rattus tanezumi	Xianduo Village,Hehua Town	agricultural	1204	24°92＇8543＂	98°35＇5163＂	♀	adult						positive	positive
TC2015061305		Suneus murinus	Xianduo Village,Hehua Town	agricultural	1204	24°92＇8543＂	98°35＇5163＂	♂	adult						negative
TC2015061306		Suneus murinus	Xianduo Village,Hehua Town	agricultural	1204	24°92＇8543＂	98°35＇5163＂	♂	adult						negative
TC2015061307		R. brunneusculus	Xianduo Village,Hehua Town	agricultural	1204	24°92＇8543＂	98°35＇5163＂	♂	adult						positive	positive
TC2015061308		Suneus murinus	Xianduo Village,Hehua Town	agricultural	1204	24°92＇8543＂	98°35＇5163＂	♂	adult						negative
TC2015061309		Berylmys bowersi	Xianduo Village,Hehua Town	agricultural	1204	24°92＇8543＂	98°35＇5163＂	♀	adult						negative
TC2015061310		Rattus tanezumi	Xianduo Village,Hehua Town	agricultural	1204	24°92＇8543＂	98°35＇5163＂	♂	adult						positive	positive
TC2015061311		Suneus murinus	Xianduo Village,Hehua Town	agricultural	1204	24°92＇8543＂	98°35＇5163＂	♀	adult						negative
TC2015061312		Rattus tanezumi	Xianduo Village,Hehua Town	agricultural	1204	24°92＇8543＂	98°35＇5163＂	♂	adult						negative
TC2015061313		R. brunneusculus	Xianduo Village,Hehua Town	agricultural	1204	24°92＇8543＂	98°35＇5163＂	♂	adult						positive	positive
TC2015061314		Rattus tanezumi	Xianduo Village,Hehua Town	agricultural	1204	24°92＇8543＂	98°35＇5163＂	♂	adult						positive	positive
TC2015061315		Rattus tanezumi	Xianduo Village,Hehua Town	agricultural	1204	24°92＇8543＂	98°35＇5163＂	♂	pubertal						negative
TC2015061316		Rattus tanezumi	Xianduo Village,Hehua Town	agricultural	1204	24°92＇8543＂	98°35＇5163＂	♀	adult						positive	negative
TC2015061317		R. brunneusculus	Xianduo Village,Hehua Town	agricultural	1204	24°92＇8543＂	98°35＇5163＂	♂	adult						positive	positive
TC2015061318		R. brunneusculus	Xianduo Village,Hehua Town	agricultural	1204	24°92＇8543＂	98°35＇5163＂	♀	adult						negative
TC2015061319		R. brunneusculus	Xianduo Village,Hehua Town	agricultural	1204	24°92＇8543＂	98°35＇5163＂	♀	adult						negative
TC2015061320		Niviventer fulvescens	Xianduo Village,Hehua Town	agricultural	1204	24°92＇8543＂	98°35＇5163＂	♂	adult						negative
TC2015061321		Mus pahari	Xianduo Village,Hehua Town	agricultural	1204	24°92＇8543＂	98°35＇5163＂	♀	adult						negative
TC2015061322		Hylomys suillus	Xianduo Village,Hehua Town	agricultural	1204	24°92＇8543＂	98°35＇5163＂	♂	adult						negative
TC2015061323		Hylomys suillus	Xianduo Village,Hehua Town	agricultural	1204	24°92＇8543＂	98°35＇5163＂	♀	adult						negative
TC2015061324		R. brunneusculus	Xianduo Village,Hehua Town	agricultural	1204	24°92＇8543＂	98°35＇5163＂	♂	adult						negative
TC2015061325		R. brunneusculus	Xianduo Village,Hehua Town	agricultural	1204	24°92＇8543＂	98°35＇5163＂	♀	adult						positive	negative
TC2015061326		Rattus tanezumi	Xiufeng Community	residential				♂	pubertal						undetected
TC2015061527		Apodemus chevrieri	Xianduo Village,Hehua Town	forest	1718	24°92＇8543＂	98°35＇5163＂	♀	adult						negative
TC2015061528		Mus pahari	Xianduo Village,Hehua Town	forest	1718	24°92＇8543＂	98°35＇5163＂	♀	adult						negative
TC2015061529		Mus pahari	Xianduo Village,Hehua Town	forest	1718	24°92＇8543＂	98°35＇5163＂	♂	adult						negative
TC2015061530		Apodemus chevrieri	Xianduo Village,Hehua Town	forest	1718	24°92＇8543＂	98°35＇5163＂	♀	adult						negative
TC2015061531		Mus pahari	Xianduo Village,Hehua Town	forest	1718	24°92＇8543＂	98°35＇5163＂	♂	adult						negative
TC2015061532		Mus pahari	Xianduo Village,Hehua Town	forest	1718	24°92＇8543＂	98°35＇5163＂	♂	adult						negative
TC2015061533		Eothenomys miletus	Xianduo Village,Hehua Town	forest	1718	24°92＇8543＂	98°35＇5163＂	♀	adult						negative
TC2015061534		Anourosorex squamipes	Xianduo Village,Hehua Town	forest	1718	24°92＇8543＂	98°35＇5163＂	♂	adult						negative
TC2015061535		Mus pahari	Xianduo Village,Hehua Town	forest	1718	24°92＇8543＂	98°35＇5163＂	♀	adult						negative
TC2015061536		Rattus tanezumi	Xianduo Village,Hehua Town	residential	1718	24°92＇8543＂	98°35＇5163＂	♀	adult						negative
TC2015061537		Rattus tanezumi	Xianduo Village,Hehua Town	residential	1718	24°92＇8543＂	98°35＇5163＂	♂	adult						negative
TC2015061538		Rattus tanezumi	Xianduo Village,Hehua Town	residential	1718	24°92＇8543＂	98°35＇5163＂	♀	adult						negative
TC2015061539		Rattus tanezumi	Xianduo Village,Hehua Town	residential	1718	24°92＇8543＂	98°35＇5163＂	♀	adult						negative
TC2015061540		Rattus tanezumi	Xianduo Village,Hehua Town	residential	1718	24°92＇8543＂	98°35＇5163＂	♂	adult						negative
xx20110620-1	1 flea	R. nitidus	Wengshui Village,Gezan Town, Shangri-la County	residential	HAE3310.81m	N28°30′06.752″	E99°49′12.766″	♀	adult					120g	undetected
xx20110620-2		Niviventer confucianus	Wengshui Village,Gezan Town, Shangri-la County	residential	HAE3310.81m	N28°30′06.752″	E99°49′12.766″	♂	adult	145mm	140	30	22	61	undetected
xx20110620-3		R. nitidus	Wengshui Village,Gezan Town, Shangri-la County	residential	HAE3310.81m	N28°30′06.752″	E99°49′12.766″	♂	adult			35		142	undetected
xx20110620-4		R. nitidus	Wengshui Village,Gezan Town, Shangri-la County	residential	HAE3310.81m	N28°30′06.752″	E99°49′12.766″	♂	adult					91.4	undetected
xx20110620-5		R. nitidus	Wengshui Village,Gezan Town, Shangri-la County	residential	HAE3310.81m	N28°30′06.752″	E99°49′12.766″	♂	pubertal					34.7	undetected
xx20110620-6	2 fleas	R. nitidus	Wengshui Village,Gezan Town, Shangri-la County	residential	HAE3310.81m	N28°30′06.752″	E99°49′12.766″	♀	adult			35	22	121	undetected
xx20110620-7		R. nitidus	Wengshui Village,Gezan Town, Shangri-la County	residential	HAE3310.81m	N28°30′06.752″	E99°49′12.766″	♀	pubertal					45.4	undetected
xx20110620-8		R. nitidus	Wengshui Village,Gezan Town, Shangri-la County	residential	HAE3310.81m	N28°30′06.752″	E99°49′12.766″	♀	adult					111	undetected
xx20110620-9		Niviventer confucianus	Wengshui Village,Gezan Town, Shangri-la County	residential	HAE3310.81m	N28°30′06.752″	E99°49′12.766″	♂	adult					98.7	undetected
xx20110620-10		R. nitidus	Wengshui Village,Gezan Town, Shangri-la County	residential	HAE3310.81m	N28°30′06.752″	E99°49′12.766″	♂	adult					112	undetected
xx20110620-11		Apodemus chevrieri	Wengshui Village,Gezan Town, Shangri-la County	agricultural	HAE3310.81m	N28°30′06.752″	E99°49′12.766″	♂	adult					22.2	undetected
xx20110620-12	1 flea	Apodemus latronum	Wengshui Village,Gezan Town, Shangri-la County	agricultural	HAE3310.81m	N28°30′06.752″	E99°49′12.766″	♀	adult				22	39.2	undetected
xx20110620-13	1 flea	Apodemus chevrieri	Wengshui Village,Gezan Town, Shangri-la County	agricultural	HAE3310.81m	N28°30′06.752″	E99°49′12.766″	♂	adult					27.6	undetected
xx20110620-14	1 flea	Niviventer confucianus	Wengshui Village,Gezan Town, Shangri-la County	agricultural	HAE3310.81m	N28°30′06.752″	E99°49′12.766″	♀	adult					68.8	undetected
xx20110620-15	1 flea	Apodemus latronum	Wengshui Village,Gezan Town, Shangri-la County	agricultural	HAE3310.81m	N28°30′06.752″	E99°49′12.766″	♀	adult				21	39.8	undetected
xx20110620-16		Apodemus chevrieri	Wengshui Village,Gezan Town, Shangri-la County	agricultural	HAE3310.81m	N28°30′06.752″	E99°49′12.766″	♂	adult					46.4	undetected
xx20110620-17		Apodemus chevrieri	Wengshui Village,Gezan Town, Shangri-la County	agricultural	HAE3310.81m	N28°30′06.752″	E99°49′12.766″	♂	adult					53	undetected
xx20110620-18	1 flea	Apodemus chevrieri	Wengshui Village,Gezan Town, Shangri-la County	agricultural	HAE3310.81m	N28°30′06.752″	E99°49′12.766″	♀	adult					40.5	undetected
xx20110620-19		Apodemus draco	Wengshui Village,Gezan Town, Shangri-la County	agricultural	HAE3310.81m	N28°30′06.752″	E99°49′12.766″	♀	adult				18	27.6	undetected
xx20110620-20		bird	Wengshui Village,Gezan Town, Shangri-la County	agricultural	HAE3310.81m	N28°30′06.752″	E99°49′12.766″	♀	adult					81	undetected
xx20110620-21		Apodemus latronum	Wengshui Village,Gezan Town, Shangri-la County	agricultural	HAE3310.81m	N28°30′06.752″	E99°49′12.766″	♂	adult				21	42.3	undetected
xx20110620-22	3 fleas	Apodemus draco	Wengshui Village,Gezan Town, Shangri-la County	agricultural	HAE3310.81m	N28°30′06.752″	E99°49′12.766″	♂	adult					19.1	undetected
xx20110620-23	1 flea	Apodemus chevrieri	Wengshui Village,Gezan Town, Shangri-la County	agricultural	HAE3310.81m	N28°30′06.752″	E99°49′12.766″	♂	adult					39.5	undetected
xx20110620-24		Apodemus draco	Wengshui Village,Gezan Town, Shangri-la County	agricultural	HAE3310.81m	N28°30′06.752″	E99°49′12.766″	♂	adult				15	21.4	undetected
xx20110620-25		Apodemus chevrieri	Wengshui Village,Gezan Town, Shangri-la County	agricultural	HAE3310.81m	N28°30′06.752″	E99°49′12.766″	残	adult					22.3	undetected
xx20110620-26		Niviventer confucianus	Wengshui Village,Gezan Town, Shangri-la County	residential	HAE3310.81m	N28°30′06.752″	E99°49′12.766″	♀	adult					75.7	undetected
xx20110620-27		Niviventer confucianus	Wengshui Village,Gezan Town, Shangri-la County	residential	HAE3310.81m	N28°30′06.752″	E99°49′12.766″	♀	adult					63	undetected
xx20110620-28	2 fleas	R. nitidus	Wengshui Village,Gezan Town, Shangri-la County	residential	HAE3310.81m	N28°30′06.752″	E99°49′12.766″	♂	adult					87.7	undetected
xx20110621-29	1 flea	Apodemus draco	Wengshui Village,Gezan Town, Shangri-la County	forest	HAE3310.81m	N28°30′06.752″	E99°49′12.766″	♂	adult					22.8	undetected
xx20110621-30	1 flea	Niviventer andersoni	Wengshui Village,Gezan Town, Shangri-la County	forest	HAE3310.81m	N28°30′06.752″	E99°49′12.766″	♀	adult	1731	222	34	26	124.7	undetected
xx20110621-31		Ochotona thibetana	Wengshui Village,Gezan Town, Shangri-la County	forest	HAE3310.81m	N28°30′06.752″	E99°49′12.766″	♀	adult					97.3	undetected
xx20110621-32	3 fleas	Apodemus draco	Wengshui Village,Gezan Town, Shangri-la County	forest	HAE3310.81m	N28°30′06.752″	E99°49′12.766″	♂	adult					27.2	undetected
xx20110621-33		Apodemus draco	Wengshui Village,Gezan Town, Shangri-la County	forest	HAE3310.81m	N28°30′06.752″	E99°49′12.766″	♀	pubertal					12	undetected
xx20110621-34	4 fleas	Apodemus draco	Wengshui Village,Gezan Town, Shangri-la County	forest	HAE3310.81m	N28°30′06.752″	E99°49′12.766″	♂	adult					20.4	undetected
xx20110621-35		Apodemus latronum	Wengshui Village,Gezan Town, Shangri-la County	forest	HAE3310.81m	N28°30′06.752″	E99°49′12.766″	♂	adult				19	28.2	undetected
xx20110621-36		Apodemus draco	Wengshui Village,Gezan Town, Shangri-la County	forest	HAE3310.81m	N28°30′06.752″	E99°49′12.766″	♀	adult					21.6	undetected
xx20110621-37		Apodemus draco	Wengshui Village,Gezan Town, Shangri-la County	forest	HAE3310.81m	N28°30′06.752″	E99°49′12.766″	♀	adult					22.7	undetected
xx20110621-38	2 fleas	Apodemus draco	Wengshui Village,Gezan Town, Shangri-la County	forest	HAE3310.81m	N28°30′06.752″	E99°49′12.766″	♂	adult					20.4	undetected
xx20110621-39		Apodemus draco	Wengshui Village,Gezan Town, Shangri-la County	forest	HAE3310.81m	N28°30′06.752″	E99°49′12.766″	♂	adult					24.7	undetected
xx20110621-40		Ochotona thibetana	Wengshui Village,Gezan Town, Shangri-la County	forest	HAE3310.81m	N28°30′06.752″	E99°49′12.766″	♂	pubertal					42.5	undetected
xx20110621-41		R. nitidus	Wengshui Village,Gezan Town, Shangri-la County	residential	HAE3310.81m	N28°30′06.752″	E99°49′12.766″	♂	adult					60.5	undetected
xx20110621-42		Niviventer confucianus	Wengshui Village,Gezan Town, Shangri-la County	residential	HAE3310.81m	N28°30′06.752″	E99°49′12.766″	♀	adult					73.5	undetected
xx20110621-43		R. nitidus	Wengshui Village,Gezan Town, Shangri-la County	residential	HAE3310.81m	N28°30′06.752″	E99°49′12.766″	♀	adult					154.3	undetected
xx20110621-44	2 fleas	R. nitidus	Wengshui Village,Gezan Town, Shangri-la County	residential	HAE3310.81m	N28°30′06.752″	E99°49′12.766″	♂	adult					118.2	undetected
xx20110622-45		R. nitidus	Wengshui Village,Gezan Town, Shangri-la County	residential	HAE3310.81m	N28°30′06.752″	E99°49′12.766″	♂	adult			37		152	undetected
xx20110622-46	2 fleas	Ochotona thibetana	Gezan Town, Shangri-la County	forest	HAE4142.65m	N28°32′17.843″	E99°56′02.922″	♀	adult					207.8	undetected
xx20110622-47		Tamiops swinhoei	Gezan Town, Shangri-la County	forest	HAE4142.65m	N28°32′17.843″	E99°56′02.922″	♀	adult	140	70	28	15	100	undetected
xx20110622-48		Volemys clarkei	Gezan Town, Shangri-la County	forest	HAE4142.65m	N28°32′17.843″	E99°56′02.922″	♀	adult					23	undetected		reserve head for further identification
xx20110622-49		Volemys clarkei	Gezan Town, Shangri-la County	forest	HAE4142.65m	N28°32′17.843″	E99°56′02.922″	♀	adult					24.6	undetected		reserve head for further identification
xx20110622-50		Tamiops swinhoei	Gezan Town, Shangri-la County	forest	HAE4142.65m	N28°32′17.843″	E99°56′02.922″	♀	adult					103.7	undetected
xx20110622-51		Apodemus draco	Gezan Town, Shangri-la County	forest	HAE4142.65m	N28°32′17.843″	E99°56′02.922″	♂	adult					20	undetected
xx20110622-52	1 flea	Apodemus latronum	Gezan Town, Shangri-la County	forest	HAE4142.65m	N28°32′17.843″	E99°56′02.922″	♂	adult				19	25.1	undetected
xx20110622-53	2 fleas	Ochotona thibetana	Gezan Town, Shangri-la County	forest	HAE4142.65m	N28°32′17.843″	E99°56′02.922″	♂	adult					89.3	undetected
xx20110622-54		Ochotona thibetana	Gezan Town, Shangri-la County	forest	HAE4142.65m	N28°32′17.843″	E99°56′02.922″	♂	adult					87.9	undetected
xx20110622-55		Apodemus draco	Gezan Town, Shangri-la County	forest	HAE4142.65m	N28°32′17.843″	E99°56′02.922″	♂	adult					22.7	undetected
xx20110622-56		Vernaya fulva	Gezan Town, Shangri-la County	forest	HAE4142.65m	N28°32′17.843″	E99°56′02.922″	♀	pubertal					18.7	undetected
xx20110622-57		R. nitidus	Wengshui Village,Gezan Town, Shangri-la County	residential	HAE4142.65m	N28°32′17.843″	E99°56′02.922″	♂	adult					110.2	undetected
xx20110622-58		Niviventer confucianus	Wengshui Village,Gezan Town, Shangri-la County	residential	HAE4142.65m	N28°32′17.843″	E99°56′02.922″	♀	adult					88.7	undetected
xx20110623-59		R. nitidus	Wengshui Village,Gezan Town, Shangri-la County	residential	HAE4142.65m	N28°32′17.843″	E99°56′02.922″	♀	adult					92.8	undetected
xx20110623-60		R. nitidus	Wengshui Village,Gezan Town, Shangri-la County	residential	HAE4142.65m	N28°32′17.843″	E99°56′02.922″	♂	adult					112.6	undetected
xx20110623-61	1 flea	R. nitidus	Wengshui Village,Gezan Town, Shangri-la County	residential	HAE4142.65m	N28°32′17.843″	E99°56′02.922″	♂	adult					84.6	undetected
xx20110623-62		R. nitidus	Wengshui Village,Gezan Town, Shangri-la County	residential	HAE4142.65m	N28°32′17.843″	E99°56′02.922″	♀	adult					79.1	undetected
xx20110623-63	1 flea	R. nitidus	Wengshui Village,Gezan Town, Shangri-la County	residential	HAE4142.65m	N28°32′17.843″	E99°56′02.922″	♂	adult					126.1	undetected
xx20110623-64	6 fleas	Apodemus chevrieri	Wengshui Village,Gezan Town, Shangri-la County	residential	HAE4142.65m	N28°32′17.843″	E99°56′02.922″	♀	adult					32.2	undetected
xx20110623-65		R. nitidus	Wengshui Village,Gezan Town, Shangri-la County	residential	HAE4142.65m	N28°32′17.843″	E99°56′02.922″	♂	adult					77.9	undetected
xx20110623-66		R. nitidus	Wengshui Village,Gezan Town, Shangri-la County	residential	HAE4142.65m	N28°32′17.843″	E99°56′02.922″	♀	adult					144.3	undetected
xx20110623-67		R. nitidus	Wengshui Village,Gezan Town, Shangri-la County	residential	HAE4142.65m	N28°32′17.843″	E99°56′02.922″	♀	adult					129.9	undetected
xx20110623-68		Apodemus latronum	Gezan Town, Shangri-la County	forest	HAE4193.75m	N28°32′04.016″	E99°56′36.488″	♂	adult					24.1	undetected
xx20110623-69		Apodemus draco	Gezan Town, Shangri-la County	forest	HAE4193.75m	N28°32′04.016″	E99°56′36.488″	♀	adult					19.2	undetected
xx20110623-70		Tamiops swinhoei	Gezan Town, Shangri-la County	forest	HAE4193.75m	N28°32′04.016″	E99°56′36.488″	♀	adult					103.1	undetected
xx20110623-71		Apodemus latronum	Gezan Town, Shangri-la County	forest	HAE4193.75m	N28°32′04.016″	E99°56′36.488″	♂	adult					25.9	undetected
xx20110623-72		Apodemus latronum	Gezan Town, Shangri-la County	forest	HAE4193.75m	N28°32′04.016″	E99°56′36.488″	♂	adult					27.3	undetected
xx20110624-73		bird	Gezan Town, Shangri-la County	forest	HAE4193.75m	N28°32′04.016″	E99°56′36.488″	♀						20.6	undetected
xx20110624-74		Vernaya fulva	Gezan Town, Shangri-la County	forest	HAE4193.75m	N28°32′04.016″	E99°56′36.488″	♀	adult					9.6	undetected
xx20110624-75		bird	Gezan Town, Shangri-la County	forest	HAE4193.75m	N28°32′04.016″	E99°56′36.488″	♂						21.4	undetected
xx20110624-76	1 flea2	Volemys clarkei	Gezan Town, Shangri-la County	forest	HAE4193.75m	N28°32′04.016″	E99°56′36.488″	♂	adult					22.8	undetected
xx20110624-77		Ochotona thibetana	Gezan Town, Shangri-la County	forest	HAE4193.75m	N28°32′04.016″	E99°56′36.488″	♀	adult					74.3	undetected
xx20110624-78		Ochotona thibetana	Gezan Town, Shangri-la County	forest	HAE4193.75m	N28°32′04.016″	E99°56′36.488″	♀	adult					78.9	undetected
xx20110624-79		Ochotona thibetana	Gezan Town, Shangri-la County	forest	HAE4193.75m	N28°32′04.016″	E99°56′36.488″	♂	pubertal					47.7	undetected
xx20110624-80		bird	Gezan Town, Shangri-la County	forest	HAE4193.75m	N28°32′04.016″	E99°56′36.488″							21.5	undetected
xx20110624-81		bird	Gezan Town, Shangri-la County	forest	HAE4193.75m	N28°32′04.016″	E99°56′36.488″							17	undetected
xx20110624-82		Ochotona thibetana	Gezan Town, Shangri-la County	forest	HAE4193.75m	N28°32′04.016″	E99°56′36.488″	♂	adult					73.2	undetected
xx20110624-83		R. nitidus	Wengshui Village,Gezan Town, Shangri-la County	residential	HAE3153m	28°27′08.574″	99°47′57.316″	♀	adult					117.3	undetected
xx20110624-84		R. nitidus	Wengshui Village,Gezan Town, Shangri-la County	residential	HAE3153m	28°27′08.574″	99°47′57.316″	♀	adult					170.8	undetected
xx20110624-85		R. nitidus	Wengshui Village,Gezan Town, Shangri-la County	residential	HAE3153m	28°27′08.574″	99°47′57.316″	♂	adult					92.4	undetected
xx20110624-86		R. nitidus	Wengshui Village,Gezan Town, Shangri-la County	residential	HAE3153m	28°27′08.574″	99°47′57.316″	♂	adult					151	undetected
xx20110624-87		R. nitidus	Wengshui Village,Gezan Town, Shangri-la County	residential	HAE3153m	28°27′08.574″	99°47′57.316″	♂	adult					121.3	undetected
xx20110624-88	2 fleas	R. nitidus	Wengshui Village,Gezan Town, Shangri-la County	residential	HAE3153m	28°27′08.574″	99°47′57.316″	♂	adult					117.4	undetected
xx20110624-89	1 flea	R. nitidus	Wengshui Village,Gezan Town, Shangri-la County	residential	HAE3153m	28°27′08.574″	99°47′57.316″	♂	adult			36		131.9	undetected
xx20110624-90		Niviventer confucianus	Wengshui Village,Gezan Town, Shangri-la County	residential	HAE3153m	28°27′08.574″	99°47′57.316″	♀	adult					81.1	undetected
xx20110624-91		R. nitidus	Wengshui Village,Gezan Town, Shangri-la County	residential	HAE3153m	28°27′08.574″	99°47′57.316″	♂	adult					111.1	undetected
xx20110624-92		R. nitidus	Wengshui Village,Gezan Town, Shangri-la County	residential	HAE3153m	28°27′08.574″	99°47′57.316″	♀	adult					127.4	undetected
xx20110624-93		R. nitidus	Wengshui Village,Gezan Town, Shangri-la County	residential	HAE3153m	28°27′08.574″	99°47′57.316″	♀	adult					107.4	undetected
xx20110624-94		R. nitidus	Wengshui Village,Gezan Town, Shangri-la County	residential	HAE3153m	28°27′08.574″	99°47′57.316″	♀	adult					111.8	undetected
xx20110624-95	1 flea	R. nitidus	Wengshui Village,Gezan Town, Shangri-la County	residential	HAE3153m	28°27′08.574″	99°47′57.316″	♂	adult					114.1	undetected
xx20110625-96	1 flea	Niviventer confucianus	Wengshui Village,Gezan Town, Shangri-la County	residential	HAE3153m	28°27′08.574″	99°47′57.316″	♀	pubertal					28.9	undetected
xx20110625-97		R. nitidus	Wengshui Village,Gezan Town, Shangri-la County	residential	HAE3153m	28°27′08.574″	99°47′57.316″	♂	adult					146.3	undetected
xx20110625-98		R. nitidus	Wengshui Village,Gezan Town, Shangri-la County	residential	HAE3153m	28°27′08.574″	99°47′57.316″	♀	pubertal					51.9	undetected
xx20110625-99	2 fleas	Apodemus chevrieri	Wengshui Village,Gezan Town, Shangri-la County	agricultural	HAE3153m	28°27′08.574″	99°47′57.316″	♂	adult					47.4	undetected
xx20110625-100	3 fleas	Apodemus draco	Wengshui Village,Gezan Town, Shangri-la County	agricultural	HAE3153m	28°27′08.574″	99°47′57.316″	♂	adult					22.5	undetected
xx20110625-101	2 fleas	Apodemus draco	Wengshui Village,Gezan Town, Shangri-la County	agricultural	HAE3153m	28°27′08.574″	99°47′57.316″	♂	adult					23.3	negative
xx20110625-102	1 flea	Apodemus draco	Wengshui Village,Gezan Town, Shangri-la County	agricultural	HAE3153m	28°27′08.574″	99°47′57.316″	♂	adult					20.7	undetected
xx20110625-103		Apodemus draco	Wengshui Village,Gezan Town, Shangri-la County	agricultural	HAE3153m	28°27′08.574″	99°47′57.316″	♀	adult					17	negative
xx20110625-104		Apodemus draco	Wengshui Village,Gezan Town, Shangri-la County	agricultural	HAE3153m	28°27′08.574″	99°47′57.316″	♀	pubertal					11.4	undetected
xx20110625-105	2 fleas	Apodemus chevrieri	Wengshui Village,Gezan Town, Shangri-la County	agricultural	HAE3153m	28°27′08.574″	99°47′57.316″	♂	adult					47.4	negative
xx20110625-106	7 fleas	Eothenomys custos	Wengshui Village,Gezan Town, Shangri-la County	agricultural	HAE3153m	28°27′08.574″	99°47′57.316″	♂	adult					25.4	negative
xx20110625-107		Apodemus draco	Wengshui Village,Gezan Town, Shangri-la County	agricultural	HAE3153m	28°27′08.574″	99°47′57.316″	♂	adult					21.7	undetected
xx20110625-108		Eothenomys custos	Wengshui Village,Gezan Town, Shangri-la County	agricultural	HAE3153m	28°27′08.574″	99°47′57.316″	♀	adult					28.7	undetected
xx20110625-109		Apodemus chevrieri	Wengshui Village,Gezan Town, Shangri-la County	agricultural	HAE3153m	28°27′08.574″	99°47′57.316″	♀	adult					41.6	undetected
xx20110625-110		Apodemus chevrieri	Wengshui Village,Gezan Town, Shangri-la County	agricultural	HAE3153m	28°27′08.574″	99°47′57.316″	♂	adult					40	negative
xx20110625-111		Apodemus chevrieri	Wengshui Village,Gezan Town, Shangri-la County	agricultural	HAE3153m	28°27′08.574″	99°47′57.316″	♂	adult					46.4	undetected
xx20110625-112		Apodemus draco	Wengshui Village,Gezan Town, Shangri-la County	agricultural	HAE3153m	28°27′08.574″	99°47′57.316″	♂	adult					19.2	undetected
xx20110625-113		Eozapus setchuanus	Wengshui Village,Gezan Town, Shangri-la County	agricultural	HAE3153m	28°27′08.574″	99°47′57.316″	♂	adult					20.8	undetected
xx20110625-114		Apodemus chevrieri	Wengshui Village,Gezan Town, Shangri-la County	agricultural	HAE3153m	28°27′08.574″	99°47′57.316″	♀	pubertal					13.1	undetected
xx20110625-115		Niviventer confucianus	Wengshui Village,Gezan Town, Shangri-la County	agricultural	HAE3153m	28°27′08.574″	99°47′57.316″	♀	adult					56	negative
xx20110625-116		Apodemus chevrieri	Wengshui Village,Gezan Town, Shangri-la County	agricultural	HAE3153m	28°27′08.574″	99°47′57.316″	♀	adult					60.2	negative
xx20110625-117	2 fleas	Apodemus chevrieri	Wengshui Village,Gezan Town, Shangri-la County	agricultural	HAE3153m	28°27′08.574″	99°47′57.316″	♂	adult					40.9	undetected
xx20110625-118		Apodemus chevrieri	Wengshui Village,Gezan Town, Shangri-la County	agricultural	HAE3153m	28°27′08.574″	99°47′57.316″	♂	adult					54.1	undetected
xx20110625-119		Apodemus chevrieri	Wengshui Village,Gezan Town, Shangri-la County	agricultural	HAE3153m	28°27′08.574″	99°47′57.316″	♀	adult					42.6	undetected
xx20110625-120		Apodemus chevrieri	Wengshui Village,Gezan Town, Shangri-la County	agricultural	HAE3153m	28°27′08.574″	99°47′57.316″	♀	adult					39.3	undetected
xx20110625-121		Eothenomys custos	Wengshui Village,Gezan Town, Shangri-la County	agricultural	HAE3153m	28°27′08.574″	99°47′57.316″	♀	adult					21.3	negative
xx20110625-122	1 flea	Apodemus chevrieri	Wengshui Village,Gezan Town, Shangri-la County	agricultural	HAE3153m	28°27′08.574″	99°47′57.316″	♂	adult					47.4	undetected
xx20110625-123		Apodemus chevrieri	Wengshui Village,Gezan Town, Shangri-la County	agricultural	HAE3153m	28°27′08.574″	99°47′57.316″	♂	adult					43.6	undetected
xx20110625-124		Apodemus chevrieri	Wengshui Village,Gezan Town, Shangri-la County	agricultural	HAE3153m	28°27′08.574″	99°47′57.316″	♂	adult					38.1	negative
xx20110625-125		Apodemus chevrieri	Wengshui Village,Gezan Town, Shangri-la County	agricultural	HAE3153m	28°27′08.574″	99°47′57.316″	♀	adult					35.8	undetected
xx20110625-126		Apodemus draco	Wengshui Village,Gezan Town, Shangri-la County	agricultural	HAE3153m	28°27′08.574″	99°47′57.316″	♂	adult					20.8	undetected
xx20110625-127		Apodemus chevrieri	Wengshui Village,Gezan Town, Shangri-la County	agricultural	HAE3153m	28°27′08.574″	99°47′57.316″	♂	adult					36.3	negative
xx20110626-128		R. nitidus	Wengshui Village,Gezan Town, Shangri-la County	residential	HAE3153m	28°27′08.574″	99°47′57.316″	♀	adult					88.2	negative
xx20110626-129	1 flea	Niviventer confucianus	Wengshui Village,Gezan Town, Shangri-la County	agricultural	HAE2975.99m	28°24′17.580″	99°46′15.629″	♀	adult					78.8	undetected
xx20110626-130	1 flea	Apodemus chevrieri	Wengshui Village,Gezan Town, Shangri-la County	agricultural	HAE2975.99m	28°24′17.580″	99°46′15.629″	♂	adult					48.8	negative
xx20110626-131		bird	Wengshui Village,Gezan Town, Shangri-la County	agricultural	HAE2975.99m	28°24′17.580″	99°46′15.629″							53	undetected
xx20110626-132	1 flea	Apodemus chevrieri	Wengshui Village,Gezan Town, Shangri-la County	agricultural	HAE2975.99m	28°24′17.580″	99°46′15.629″	♀	adult					53.2	undetected
xx20110626-133	1 flea	Niviventer confucianus	Wengshui Village,Gezan Town, Shangri-la County	agricultural	HAE2975.99m	28°24′17.580″	99°46′15.629″	♂	pubertal					55.4	undetected
xx20110626-134		Crocidura russula	Wengshui Village,Gezan Town, Shangri-la County	agricultural	HAE2975.99m	28°24′17.580″	99°46′15.629″	♀	adult	63	48	13	7	10.4	undetected
xx20110626-135	1 flea	Petaurista xanthatis	Wengshui Village,Gezan Town, Shangri-la County	agricultural	HAE2975.99m	28°24′17.580″	99°46′15.629″	♀	adult						undetected
xx20110626-136		R. nitidus	Wengshui Village,Gezan Town, Shangri-la County	residential	HAE2975.99m	28°24′17.580″	99°46′15.629″	♀	adult					123.3	undetected
xx20110626-137		R. nitidus	Wengshui Village,Gezan Town, Shangri-la County	residential	HAE2975.99m	28°24′17.580″	99°46′15.629″	♀	adult					130	negative
xx20110627-138		R. nitidus	Wengshui Village,Gezan Town, Shangri-la County	residential	HAE2975.99m	28°24′17.580″	99°46′15.629″	♀	adult					129.1	undetected
xx20110627-139		R. nitidus	Wengshui Village,Gezan Town, Shangri-la County	residential	HAE2975.99m	28°24′17.580″	99°46′15.629″	♀	adult					81.3	undetected
xx20110627-140		R. nitidus	Wengshui Village,Gezan Town, Shangri-la County	residential	HAE2975.99m	28°24′17.580″	99°46′15.629″	♂	adult					140.4	undetected
xx20110627-141		R. nitidus	Wengshui Village,Gezan Town, Shangri-la County	residential	HAE2975.99m	28°24′17.580″	99°46′15.629″	♀	adult					119.1	undetected
xx20110628-142		R. nitidus	Dongwang Town, Shangri-la County	agricultural	HAE3125.13m	28°41′33.847″	99°46′35.540″	♀	adult					152.3	negative
xx20110628-143	3 fleas	Niviventer confucianus	Dongwang Town, Shangri-la County	agricultural	HAE3125.13m	28°41′33.847″	99°46′35.540″	♂	adult					95.7	undetected
xx20110628-144	1 flea	Niviventer confucianus	Dongwang Town, Shangri-la County	agricultural	HAE3125.13m	28°41′33.847″	99°46′35.540″	♀	adult					73.9	undetected
xx20110628-145	1 flea	Niviventer confucianus	Dongwang Town, Shangri-la County	agricultural	HAE3125.13m	28°41′33.847″	99°46′35.540″	♀	adult					48.9	undetected
xx20110628-146	1 flea	Niviventer confucianus	Dongwang Town, Shangri-la County	agricultural	HAE3125.13m	28°41′33.847″	99°46′35.540″	♂	adult					80	negative
xx20110628-147		Niviventer confucianus	Dongwang Town, Shangri-la County	agricultural	HAE3125.13m	28°41′33.847″	99°46′35.540″	♀	adult					96.9	undetected
xx20110628-148		R. nitidus	Wengshui Village,Gezan Town, Shangri-la County	residential	HAE3125.13m	28°41′33.847″	99°46′35.540″	♀	pubertal					31.7	undetected
xx20110628-149		R. nitidus	Wengshui Village,Gezan Town, Shangri-la County	residential	HAE3125.13m	28°41′33.847″	99°46′35.540″	♂	adult					101	negative
xx20110628-150	1 flea	R. nitidus	Wengshui Village,Gezan Town, Shangri-la County	residential	HAE3125.13m	28°41′33.847″	99°46′35.540″	♂	adult					106.8	undetected
xx20110628-151		R. nitidus	Wengshui Village,Gezan Town, Shangri-la County	residential	HAE3125.13m	28°41′33.847″	99°46′35.540″	♀	pubertal					37	negative
xx20110629-152	1 flea	Dremomys pernyi	Dongwang Town, Shangri-la County	forest	HAE3685.69m	28°37′17.820″	99°49′10.594″	♂	adult					172.2	negative
xx20110629-153		Apodemus draco	Dongwang Town, Shangri-la County	forest	HAE3685.69m	28°37′17.820″	99°49′10.594″	♀	adult					20.8	negative
xx20110629-154	1 flea	Soriculus leucops	Dongwang Town, Shangri-la County	forest	HAE3685.69m	28°37′17.820″	99°49′10.594″	♀	adult					9.5	negative
xx20110629-155		Apodemus draco	Dongwang Town, Shangri-la County	forest	HAE3685.69m	28°37′17.820″	99°49′10.594″	♂	adult					21.2	undetected
xx20110629-156		Apodemus draco	Dongwang Town, Shangri-la County	forest	HAE3685.69m	28°37′17.820″	99°49′10.594″	♀	adult					13.8	undetected
xx20110629-157	1 flea	Apodemus draco	Dongwang Town, Shangri-la County	forest	HAE3685.69m	28°37′17.820″	99°49′10.594″	♀	adult					25.8	negative
xx20110629-158	1 flea	Apodemus latronum	Dongwang Town, Shangri-la County	forest	HAE3685.69m	28°37′17.820″	99°49′10.594″	♂	adult					27.8	undetected
xx20110629-159	1 flea	Apodemus latronum	Dongwang Town, Shangri-la County	forest	HAE3685.69m	28°37′17.820″	99°49′10.594″	♂	adult					26	negative
xx20110629-160	3 fleas	Apodemus latronum	Dongwang Town, Shangri-la County	forest	HAE3685.69m	28°37′17.820″	99°49′10.594″	♂	adult	120	115	23	24	38.9	negative
xx20110629-161		Apodemus draco	Dongwang Town, Shangri-la County	forest	HAE3685.69m	28°37′17.820″	99°49′10.594″	♀	adult					19.1	undetected
xx20110629-162	3 fleas	Apodemus draco	Dongwang Town, Shangri-la County	forest	HAE3685.69m	28°37′17.820″	99°49′10.594″	♂	adult					22.1	undetected
xx20110629-163	1 flea	Apodemus latronum	Dongwang Town, Shangri-la County	forest	HAE3685.69m	28°37′17.820″	99°49′10.594″	♂	adult					25	undetected
xx20110629-164		bird	Dongwang Town, Shangri-la County	forest	HAE3685.69m	28°37′17.820″	99°49′10.594″							68.6	undetected
xx20110629-165	1 flea	Niviventer confucianus	Dongwang Town, Shangri-la County	forest	HAE3685.69m	28°37′17.820″	99°49′10.594″	♂	adult					102.8	negative
xx20110629-166	3 fleas	Niviventer confucianus	Dongwang Town, Shangri-la County	forest	HAE3685.69m	28°37′17.820″	99°49′10.594″	♀	adult					86.3	undetected
xx20110629-167	acarid	Niviventer andersoni	Dongwang Town, Shangri-la County	forest	HAE3685.69m	28°37′17.820″	99°49′10.594″	♀	adult					90.1	undetected
xx20110629-168	3 fleas	Niviventer andersoni	Dongwang Town, Shangri-la County	forest	HAE3685.69m	28°37′17.820″	99°49′10.594″	♀	adult	180	180	30	25	102.2	undetected
xx20110629-169	5 fleas	Niviventer confucianus	Dongwang Town, Shangri-la County	forest	HAE3685.69m	28°37′17.820″	99°49′10.594″	♀	adult					101.2	negative
xx20110629-170		Apodemus draco	Dongwang Town, Shangri-la County	forest	HAE3685.69m	28°37′17.820″	99°49′10.594″	♂	adult					29.6	negative
xx20110629-171		Apodemus draco	Dongwang Town, Shangri-la County	forest	HAE3685.69m	28°37′17.820″	99°49′10.594″	♂	pubertal					18.5	undetected
xx20110630-172	1 flea	Apodemus latronum	a place between Wengshui Village and Dongwang Road	forest	HAE3707.42m	28°33′28.693″	99°49′26.635″	♂	adult					38.3	undetected
xx20110630-173		Eothenomys custos	a place between Wengshui Village and Dongwang Road	forest	HAE3707.42m	28°33′28.693″	99°49′26.635″	♀	adult	110	28	15	10	32.8	negative
xx20110630-174		Apodemus draco	a place between Wengshui Village and Dongwang Road	forest	HAE3707.42m	28°33′28.693″	99°49′26.635″	♂	adult					23.1	undetected
xx20110630-175		Apodemus latronum	a place between Wengshui Village and Dongwang Road	forest	HAE3707.42m	28°33′28.693″	99°49′26.635″	♂	adult					41.1	negative
xx20110630-176		Eothenomys custos	a place between Wengshui Village and Dongwang Road	forest	HAE3707.42m	28°33′28.693″	99°49′26.635″	♀	pubertal					7.6	undetected
xx20110630-177		Apodemus draco	a place between Wengshui Village and Dongwang Road	forest	HAE3707.42m	28°33′28.693″	99°49′26.635″	♂	adult					24.2	negative
xx20110630-178	2 fleas	Eothenomys custos	a place between Wengshui Village and Dongwang Road	forest	HAE3707.42m	28°33′28.693″	99°49′26.635″	♀	adult					30	undetected
xx20110630-179	1 flea	Apodemus draco	a place between Wengshui Village and Dongwang Road	forest	HAE3707.42m	28°33′28.693″	99°49′26.635″	♂	adult					14.3	undetected
xx20110630-180		Apodemus draco	a place between Wengshui Village and Dongwang Road	forest	HAE3707.42m	28°33′28.693″	99°49′26.635″	♂	adult					23.5	undetected
xx20110630-181	3 fleas	Volemys clarkei	a place between Wengshui Village and Dongwang Road	forest	HAE3707.42m	28°33′28.693″	99°49′26.635″	♂	adult					29.8	undetected
xx20110630-182	1 flea	Apodemus draco	a place between Wengshui Village and Dongwang Road	forest	HAE3707.42m	28°33′28.693″	99°49′26.635″	♂	adult					29.7	negative
xx20110630-183	2 fleas	Volemys clarkei	a place between Wengshui Village and Dongwang Road	forest	HAE3707.42m	28°33′28.693″	99°49′26.635″	♂	adult					41	negative		reserve head for further identification
xx20110630-184	2 fleas	Apodemus latronum	a place between Wengshui Village and Dongwang Road	forest	HAE3707.42m	28°33′28.693″	99°49′26.635″	♂	adult					40.9	undetected
xx20110630-185		Apodemus latronum	a place between Wengshui Village and Dongwang Road	forest	HAE3707.42m	28°33′28.693″	99°49′26.635″	♂	adult					37.3	undetected
xx20110630-186	2 fleas	Apodemus draco	a place between Wengshui Village and Dongwang Road	forest	HAE3707.42m	28°33′28.693″	99°49′26.635″	♀	adult					16.6	undetected
xx20110630-187		Apodemus latronum	a place between Wengshui Village and Dongwang Road	forest	HAE3707.42m	28°33′28.693″	99°49′26.635″	♂	adult					16.4	undetected
xx20110630-188		Eozapus setchuanus	a place between Wengshui Village and Dongwang Road	forest	HAE3707.42m	28°33′28.693″	99°49′26.635″	♀	adult					16.6	negative
xx20110630-189		Apodemus latronum	a place between Wengshui Village and Dongwang Road	forest	HAE3707.42m	28°33′28.693″	99°49′26.635″	♂	adult					41.8	undetected
xx20110630-190	1 flea	Volemys clarkei	a place between Wengshui Village and Dongwang Road	forest	HAE3707.42m	28°33′28.693″	99°49′26.635″	♀	adult					26.9	negative		reserve head for further identification
xx20110630-191	2 fleas	Apodemus latronum	a place between Wengshui Village and Dongwang Road	forest	HAE3707.42m	28°33′28.693″	99°49′26.635″	♂	adult					41.9	negative
xx20110630-192	2 fleas	Apodemus latronum	a place between Wengshui Village and Dongwang Road	forest	HAE3707.42m	28°33′28.693″	99°49′26.635″	♂	adult					28.1	undetected
xx20110630-193	2 fleas	Apodemus draco	a place between Wengshui Village and Dongwang Road	forest	HAE3707.42m	28°33′28.693″	99°49′26.635″	♂	adult					17.5	undetected
xx20110630-194		Apodemus latronum	a place between Wengshui Village and Dongwang Road	forest	HAE3707.42m	28°33′28.693″	99°49′26.635″	♀	adult					22.8	undetected
xx20110630-195	1 flea	Apodemus latronum	a place between Wengshui Village and Dongwang Road	forest	HAE3707.42m	28°33′28.693″	99°49′26.635″	♂	adult					42.9	undetected
xx20110630-196		Eozapus setchuanus	a place between Wengshui Village and Dongwang Road	forest	HAE3707.42m	28°33′28.693″	99°49′26.635″	♂	adult					16.2	negative
xx20110630-197		Apodemus latronum	a place between Wengshui Village and Dongwang Road	forest	HAE3707.42m	28°33′28.693″	99°49′26.635″	♂	adult					24.6	undetected
xx20110630-198		Apodemus latronum	a place between Wengshui Village and Dongwang Road	forest	HAE3707.42m	28°33′28.693″	99°49′26.635″	♂	adult					24	negative
xx20110630-199		Apodemus draco	a place between Wengshui Village and Dongwang Road	forest	HAE3707.42m	28°33′28.693″	99°49′26.635″	♂	adult					26.6	negative
xx20110630-200		Apodemus draco	a place between Wengshui Village and Dongwang Road	forest	HAE3707.42m	28°33′28.693″	99°49′26.635″	♂	adult					26.2	negative
xx20110630-201		Apodemus latronum	a place between Wengshui Village and Dongwang Road	forest	HAE3707.42m	28°33′28.693″	99°49′26.635″	♂	adult					35.6	negative
xx20110630-202		Apodemus latronum	a place between Wengshui Village and Dongwang Road	forest	HAE3707.42m	28°33′28.693″	99°49′26.635″	♀	adult					127.5	negative
xx20110701-203		Apodemus chevrieri	a place between Wengshui Village and Dongwang Road	agricultural	HAE3707.42m	28°33′28.693″	99°49′26.635″	♀	adult					43.8	undetected
xx20110701-204		Apodemus draco	a place between Wengshui Village and Dongwang Road	agricultural	HAE3707.42m	28°33′28.693″	99°49′26.635″	♂	adult					27.1	undetected
xx20110701-205		Apodemus latronum	a place between Wengshui Village and Dongwang Road	agricultural	HAE3707.42m	28°33′28.693″	99°49′26.635″	♀	adult					27.3	undetected
xx20110701-206		Apodemus chevrieri	a place between Wengshui Village and Dongwang Road	agricultural	HAE3707.42m	28°33′28.693″	99°49′26.635″	♀	adult					39.6	undetected
xx20110701-207		Niviventer confucianus	a place between Wengshui Village and Dongwang Road	agricultural	HAE3707.42m	28°33′28.693″	99°49′26.635″	♂	adult					91.4	undetected
xx20110701-208	3 fleas	Apodemus draco	a place between Wengshui Village and Dongwang Road	agricultural	HAE3707.42m	28°33′28.693″	99°49′26.635″	♀	adult					28.5	undetected
xx20110701-209		Apodemus chevrieri	a place between Wengshui Village and Dongwang Road	agricultural	HAE3707.42m	28°33′28.693″	99°49′26.635″	♂	adult					48.9	undetected
xx20110701-210		Apodemus draco	a place between Wengshui Village and Dongwang Road	agricultural	HAE3707.42m	28°33′28.693″	99°49′26.635″	♂	adult					29.9	undetected
xx20110701-211		Apodemus draco	a place between Wengshui Village and Dongwang Road	agricultural	HAE3707.42m	28°33′28.693″	99°49′26.635″	♂	adult					23.7	negative
xx20110701-212		Apodemus draco	a place between Wengshui Village and Dongwang Road	agricultural	HAE3707.42m	28°33′28.693″	99°49′26.635″	♂	adult					20.3	undetected
xx20110701-213		Apodemus draco	a place between Wengshui Village and Dongwang Road	agricultural	HAE3707.42m	28°33′28.693″	99°49′26.635″	♂	adult					14.8	undetected
xx20110701-214		Apodemus draco	a place between Wengshui Village and Dongwang Road	agricultural	HAE3707.42m	28°33′28.693″	99°49′26.635″	♂	adult					27.8	undetected
xx20110701-215		Apodemus draco	a place between Wengshui Village and Dongwang Road	agricultural	HAE3707.42m	28°33′28.693″	99°49′26.635″	♂	adult					14.4	undetected
xx20110701-216		Apodemus chevrieri	a place between Wengshui Village and Dongwang Road	agricultural	HAE3707.42m	28°33′28.693″	99°49′26.635″	♂	adult					51.2	undetected
xx20110701-217		Apodemus chevrieri	a place between Wengshui Village and Dongwang Road	agricultural	HAE3707.42m	28°33′28.693″	99°49′26.635″	♂	adult					30.9	undetected
xx20110701-218		Apodemus chevrieri	a place between Wengshui Village and Dongwang Road	agricultural	HAE3707.42m	28°33′28.693″	99°49′26.635″	♂	adult					34.4	undetected
xx20110701-219	1 flea	Apodemus chevrieri	a place between Wengshui Village and Dongwang Road	agricultural	HAE3707.42m	28°33′28.693″	99°49′26.635″	♂	adult					50.3	undetected
xx20110701-220	1 flea	Apodemus draco	a place between Wengshui Village and Dongwang Road	agricultural	HAE3707.42m	28°33′28.693″	99°49′26.635″	♂	adult					25.3	undetected
xx20110701-221		Apodemus chevrieri	a place between Wengshui Village and Dongwang Road	agricultural	HAE3707.42m	28°33′28.693″	99°49′26.635″	♂	adult					54.6	undetected
xx20110701-222		Niviventer confucianus	a place between Wengshui Village and Dongwang Road	agricultural	HAE3707.42m	28°33′28.693″	99°49′26.635″	♀	pubertal					22.4	undetected
xx20110701-223		Apodemus chevrieri	a place between Wengshui Village and Dongwang Road	agricultural	HAE3707.42m	28°33′28.693″	99°49′26.635″	♀	adult					45.1	undetected
xx20110701-224		Apodemus chevrieri	a place between Wengshui Village and Dongwang Road	agricultural	HAE3707.42m	28°33′28.693″	99°49′26.635″	♀	adult					45.8	undetected
xx20110701-225		Apodemus chevrieri	a place between Wengshui Village and Dongwang Road	agricultural	HAE3707.42m	28°33′28.693″	99°49′26.635″	♂	adult					50.6	undetected
xx20110701-226		Apodemus chevrieri	a place between Wengshui Village and Dongwang Road	agricultural	HAE3707.42m	28°33′28.693″	99°49′26.635″	♂	adult					18.2	undetected
xx20110701-227		R. nitidus	a place between Wengshui Village and Dongwang Road	agricultural	HAE3707.42m	28°33′28.693″	99°49′26.635″	♂	adult					137.8	negative
xx20110701-228		Apodemus chevrieri	a place between Wengshui Village and Dongwang Road	agricultural	HAE3707.42m	28°33′28.693″	99°49′26.635″	♂	adult					55.5	undetected
xx20110702-229		bird	a place between Xuyu Company	forest	HAE3655.92m	28°32′51.665″	99°52′48.148″	♂	adult					34.9	undetected
xx20110702-230		Apodemus latronum	a place between Xuyu Company	forest	HAE3655.92m	28°32′51.665″	99°52′48.148″	♀	adult					25.8	undetected
xx20110702-231		Apodemus latronum	a place between Xuyu Company	forest	HAE3655.92m	28°32′51.665″	99°52′48.148″	♂	adult					34.6	negative
xx20110702-232		Apodemus latronum	a place between Xuyu Company	forest	HAE3655.92m	28°32′51.665″	99°52′48.148″	♂	adult					35.5	negative
xx20110702-233		Apodemus latronum	a place between Xuyu Company	forest	HAE3655.92m	28°32′51.665″	99°52′48.148″	♂	adult					38.2	undetected
xx20110702-234		Apodemus latronum	a place between Xuyu Company	forest	HAE3655.92m	28°32′51.665″	99°52′48.148″	♂	adult					23.3	undetected
xx20110702-235	3 fleas	Niviventer confucianus	a place between Xuyu Company	forest	HAE3655.92m	28°32′51.665″	99°52′48.148″	♂	adult					181.5	negative
xx20110702-236		Niviventer confucianus	a place between Xuyu Company	forest	HAE3655.92m	28°32′51.665″	99°52′48.148″	♂	adult					82.4	undetected
xx20110702-237		Apodemus latronum	a place between Xuyu Company	forest	HAE3655.92m	28°32′51.665″	99°52′48.148″	♀	adult					25.1	undetected
xx20110702-238		Apodemus latronum	a place between Xuyu Company	forest	HAE3655.92m	28°32′51.665″	99°52′48.148″	♂	adult					28.8	negative
xx20110702-239		Apodemus draco	a place between Xuyu Company	forest	HAE3655.92m	28°32′51.665″	99°52′48.148″	♂	adult					22.7	undetected
xx20110702-240	4 fleas	Apodemus latronum	a place between Xuyu Company	forest	HAE3655.92m	28°32′51.665″	99°52′48.148″	♂	adult					38.1	undetected
xx20110702-241	1 flea	Apodemus latronum	a place between Xuyu Company	forest	HAE3655.92m	28°32′51.665″	99°52′48.148″	♀	adult					29.8	positive	negative
xx20110702-242	2 fleas	Eothenomys custos	a place between Xuyu Company	forest	HAE3655.92m	28°32′51.665″	99°52′48.148″	♀	adult					29.8	undetected
xx20110703-243		Apodemus chevrieri	a place between Xuyu Company	agricultural	HAE3655.92m	28°32′51.665″	99°52′48.148″	♂	adult					25.3	undetected
xx20110703-244		Apodemus latronum	a place between Xuyu Company	agricultural	HAE3655.92m	28°32′51.665″	99°52′48.148″	♂	adult					24.4	undetected
xx20110703-245		Apodemus chevrieri	a place between Xuyu Company	agricultural	HAE3655.92m	28°32′51.665″	99°52′48.148″	♀	adult					41.8	negative
xx20110703-246		Apodemus draco	a place between Xuyu Company	agricultural	HAE3655.92m	28°32′51.665″	99°52′48.148″	♂	adult					21.7	undetected
xx20110703-247		Apodemus chevrieri	a place between Xuyu Company	agricultural	HAE3655.92m	28°32′51.665″	99°52′48.148″	♀	adult					40.6	undetected
xx20110703-248		Niviventer confucianus	a place between Xuyu Company	agricultural	HAE3655.92m	28°32′51.665″	99°52′48.148″	♂	adult					45.8	negative
xx20110703-249		Niviventer confucianus	a place between Xuyu Company	agricultural	HAE3655.92m	28°32′51.665″	99°52′48.148″	♂	adult					27.3	negative
xx20110703-250	1 flea	R. nitidus	a place between Xuyu Company	agricultural	HAE3655.92m	28°32′51.665″	99°52′48.148″	♂	adult					92.7	undetected
xx20110703-251		Apodemus draco	a place between Xuyu Company	agricultural	HAE3655.92m	28°32′51.665″	99°52′48.148″	♂	adult					23.1	undetected
xx20110703-252		Apodemus draco	a place between Xuyu Company	agricultural	HAE3655.92m	28°32′51.665″	99°52′48.148″	♂	adult					21	undetected
xx20110703-253		Apodemus draco	a place between Xuyu Company	agricultural	HAE3655.92m	28°32′51.665″	99°52′48.148″	♂	adult					20.8	negative
xx20110703-254		Apodemus draco	a place between Xuyu Company	agricultural	HAE3655.92m	28°32′51.665″	99°52′48.148″	♀	adult					23	undetected
xx20110703-255		Apodemus chevrieri	a place between Xuyu Company	agricultural	HAE3655.92m	28°32′51.665″	99°52′48.148″	♂	adult					53.7	undetected
xx20110703-256		Apodemus draco	a place between Xuyu Company	agricultural	HAE3655.92m	28°32′51.665″	99°52′48.148″	♂	adult					20.8	negative
xx20110703-257	8 fleas	Eothenomys custos	a place between Xuyu Company	agricultural	HAE3655.92m	28°32′51.665″	99°52′48.148″	♀	adult					25.4	undetected		reserve head for further identification
xx20110703-258		Apodemus chevrieri	a place between Xuyu Company	agricultural	HAE3655.92m	28°32′51.665″	99°52′48.148″	♂	adult					50.1	negative
xx20110703-259		Apodemus chevrieri	a place between Xuyu Company	agricultural	HAE3655.92m	28°32′51.665″	99°52′48.148″	♂	adult					31.2	undetected
xx20110703-260		Apodemus chevrieri	a place between Xuyu Company	agricultural	HAE3655.92m	28°32′51.665″	99°52′48.148″	♀	adult					61.9	negative
xx20110703-261		Apodemus draco	a place between Xuyu Company	agricultural	HAE3655.92m	28°32′51.665″	99°52′48.148″	♀	adult					15.8	negative
xx20110704-262		Apodemus chevrieri	a place between Xuyu Company	agricultural	HAE3655.92m	28°32′51.665″	99°52′48.148″	♂	adult					19.8	negative
xx20110704-263		bird	a place between Xuyu Company	agricultural	HAE3655.92m	28°32′51.665″	99°52′48.148″								undetected
xx20110704-264		Apodemus chevrieri	a place between Xuyu Company	agricultural	HAE3655.92m	28°32′51.665″	99°52′48.148″	♂	adult					22	undetected
xx20110704-265	1 flea	Apodemus chevrieri	a place between Xuyu Company	agricultural	HAE3655.92m	28°32′51.665″	99°52′48.148″	♂	adult					46.1	negative
xx20110704-266		Apodemus chevrieri	a place between Xuyu Company	agricultural	HAE3655.92m	28°32′51.665″	99°52′48.148″	♂	adult					23.8	negative
xx20110704-267		Apodemus draco	a place between Xuyu Company	agricultural	HAE3655.92m	28°32′51.665″	99°52′48.148″	♂	adult					24.8	undetected
xx20110704-268		Apodemus chevrieri	a place between Xuyu Company	agricultural	HAE3655.92m	28°32′51.665″	99°52′48.148″	♂	adult					24.7	negative
xx20110704-269		Crocidura horsfieldi	a place between Xuyu Company	agricultural	HAE3655.92m	28°32′51.665″	99°52′48.148″	♀	adult	56	51	10	8	8.5	negative
xx20110704-270		Apodemus chevrieri	a place between Xuyu Company	agricultural	HAE3655.92m	28°32′51.665″	99°52′48.148″	♂	adult					46.8	negative
xx20110704-271		Apodemus chevrieri	a place between Xuyu Company	agricultural	HAE3655.92m	28°32′51.665″	99°52′48.148″	♀	adult					38.7	undetected
xx20110704-272	3 fleas	Apodemus chevrieri	a place between Xuyu Company	agricultural	HAE3655.92m	28°32′51.665″	99°52′48.148″	♂	adult					39.3	negative
xx20110704-273		Apodemus chevrieri	a place between Xuyu Company	agricultural	HAE3655.92m	28°32′51.665″	99°52′48.148″	♀	adult					43.4	negative
xx20110704-274		Apodemus chevrieri	a place between Xuyu Company	agricultural	HAE3655.92m	28°32′51.665″	99°52′48.148″	♂	adult					42.6	undetected
xx20110704-275		Apodemus draco	a place between Xuyu Company	agricultural	HAE3655.92m	28°32′51.665″	99°52′48.148″	♀	adult					17.7	negative
xx20110704-276		Apodemus chevrieri	a place between Xuyu Company	agricultural	HAE3655.92m	28°32′51.665″	99°52′48.148″	♂	adult					35.5	negative
xx20110704-277		Apodemus chevrieri	a place between Xuyu Company	agricultural	HAE3655.92m	28°32′51.665″	99°52′48.148″	♂	adult					46.8	undetected
xx20110704-278		Niviventer confucianus	a place between Xuyu Company	agricultural	HAE3655.92m	28°32′51.665″	99°52′48.148″	♂	adult					83	undetected
xx20110704-279	1 flea	Apodemus chevrieri	a place between Xuyu Company	agricultural	HAE3655.92m	28°32′51.665″	99°52′48.148″	♂	adult					44.2	negative
xx20110705-280		Apodemus chevrieri	Laonixi Village,Nixi Town, Shangri-la County	agricultural	HAE3130.7m	28°04′01.823″	99°29′30.328″	♂	adult					38.7	undetected
xx20110705-281		Apodemus chevrieri	Laonixi Village,Nixi Town, Shangri-la County	agricultural	HAE3130.7m	28°04′01.823″	99°29′30.328″	♂	adult					15.8	undetected
xx20110705-282		Apodemus chevrieri	Laonixi Village,Nixi Town, Shangri-la County	agricultural	HAE3130.7m	28°04′01.823″	99°29′30.328″	♀	adult					36.2	undetected
xx20110705-283		Apodemus chevrieri	Laonixi Village,Nixi Town, Shangri-la County	agricultural	HAE3130.7m	28°04′01.823″	99°29′30.328″	♀	adult					32.1	negative
xx20110705-284		Apodemus chevrieri	Laonixi Village,Nixi Town, Shangri-la County	agricultural	HAE3130.7m	28°04′01.823″	99°29′30.328″	♂	adult					29.6	undetected
xx20110705-285		Apodemus chevrieri	Laonixi Village,Nixi Town, Shangri-la County	agricultural	HAE3130.7m	28°04′01.823″	99°29′30.328″	♂	adult					17.6	negative
xx20110705-286		Crocidura horsfieldi	Laonixi Village,Nixi Town, Shangri-la County	agricultural	HAE3130.7m	28°04′01.823″	99°29′30.328″	♀	adult	60	39	12	8	6.6	negative
xx20110705-287		Apodemus chevrieri	Laonixi Village,Nixi Town, Shangri-la County	agricultural	HAE3130.7m	28°04′01.823″	99°29′30.328″	♀	adult					15.1	undetected
xx20110705-288	2 fleas	Apodemus chevrieri	Heping Village, Xiaozhongdian Town, Shangri-la County	forest	HAE3169m	27°34′51.115″	99°46′42.412″	♂	adult					45.8	undetected
xx20110705-289	1 flea	Eozapus setchuanus	Heping Village, Xiaozhongdian Town, Shangri-la County	forest	HAE3169m	27°34′51.115″	99°46′42.412″	♂	adult					21.2	undetected
xx20110705-290		Apodemus draco	Heping Village, Xiaozhongdian Town, Shangri-la County	forest	HAE3169m	27°34′51.115″	99°46′42.412″	♀	adult					34.2	undetected
xx20110705-291		Apodemus chevrieri	Heping Village, Xiaozhongdian Town, Shangri-la County	forest	HAE3169m	27°34′51.115″	99°46′42.412″	♀	adult					42.9	negative
xx20110705-292	1 flea	Eozapus setchuanus	Heping Village, Xiaozhongdian Town, Shangri-la County	forest	HAE3169m	27°34′51.115″	99°46′42.412″	♀	adult					19.8	undetected
xx20110705-293		Apodemus chevrieri	Heping Village, Xiaozhongdian Town, Shangri-la County	forest	HAE3169m	27°34′51.115″	99°46′42.412″	♀	adult					47.8	undetected
xx20110705-294		Apodemus chevrieri	Heping Village, Xiaozhongdian Town, Shangri-la County	forest	HAE3169m	27°34′51.115″	99°46′42.412″	♀	adult					33.6	undetected
xx20110705-295		Apodemus chevrieri	Heping Village, Xiaozhongdian Town, Shangri-la County	forest	HAE3169m	27°34′51.115″	99°46′42.412″	♂	adult					52.5	undetected
xx20110705-296		Eothenomys custos	Heping Village, Xiaozhongdian Town, Shangri-la County	forest	HAE3169m	27°34′51.115″	99°46′42.412″	♀	adult					32.5	undetected
xx20110705-297		Eothenomys miletus	Heping Village, Xiaozhongdian Town, Shangri-la County	forest	HAE3169m	27°34′51.115″	99°46′42.412″	♀	adult					43.5	undetected
xx20110705-298		Apodemus chevrieri	Heping Village, Xiaozhongdian Town, Shangri-la County	forest	HAE3169m	27°34′51.115″	99°46′42.412″	♀	adult					43.4	negative
xx20110705-299		Eothenomys custos(取头)	Heping Village, Xiaozhongdian Town, Shangri-la County	forest	HAE3169m	27°34′51.115″	99°46′42.412″	♀	adult					33.6	undetected
xx20110705-300		Eothenomys custos(取头)	Heping Village, Xiaozhongdian Town, Shangri-la County	forest	HAE3169m	27°34′51.115″	99°46′42.412″	♂	adult					39.7	undetected
xx20110705-301		Apodemus chevrieri	Heping Village, Xiaozhongdian Town, Shangri-la County	forest	HAE3169m	27°34′51.115″	99°46′42.412″	♀	adult					44.1	negative
xx20110705-302		Eothenomys custos	Heping Village, Xiaozhongdian Town, Shangri-la County	forest	HAE3169m	27°34′51.115″	99°46′42.412″	♂	adult					36	undetected
xx20110705-303		Eozapus setchuanus	Heping Village, Xiaozhongdian Town, Shangri-la County	forest	HAE3169m	27°34′51.115″	99°46′42.412″	♂	adult					16.7	undetected
xx20110705-304		Apodemus chevrieri	Heping Village, Xiaozhongdian Town, Shangri-la County	forest	HAE3169m	27°34′51.115″	99°46′42.412″	♂	adult					19.9	undetected
xx20110706-305		Apodemus chevrieri	Wufeng Mountain,Jiantang Town, Shangri-la County	forest	HAE3321m	27°48′06.418″	99°43′10.146″	♂	adult					31.6	undetected
xx20110706-306		Apodemus chevrieri	Wufeng Mountain,Jiantang Town, Shangri-la County	forest	HAE3321m	27°48′06.418″	99°43′10.146″	♂	adult					29.8	negative
xx20110706-307		Apodemus chevrieri	Wufeng Mountain,Jiantang Town, Shangri-la County	forest	HAE3321m	27°48′06.418″	99°43′10.146″	♀	adult					31.6	undetected
xx20110706-308		Apodemus chevrieri	Wufeng Mountain,Jiantang Town, Shangri-la County	forest	HAE3321m	27°48′06.418″	99°43′10.146″	♀	adult					19	negative
xx20110706-309	8 fleas	Eothenomys custos	Wufeng Mountain,Jiantang Town, Shangri-la County	forest	HAE3321m	27°48′06.418″	99°43′10.146″	♀	adult					28	undetected
xx20110706-310		Apodemus chevrieri	Wufeng Mountain,Jiantang Town, Shangri-la County	forest	HAE3321m	27°48′06.418″	99°43′10.146″	♂	adult					32.4	undetected
xx20110706-311		Apodemus chevrieri	Wufeng Mountain,Jiantang Town, Shangri-la County	forest	HAE3321m	27°48′06.418″	99°43′10.146″	♂	pubertal					10.6	undetected
xx20110706-312		Apodemus chevrieri	Wufeng Mountain,Jiantang Town, Shangri-la County	forest	HAE3321m	27°48′06.418″	99°43′10.146″	♀	adult					39.4	undetected
xx20110706-313		Apodemus chevrieri	Wufeng Mountain,Jiantang Town, Shangri-la County	forest	HAE3321m	27°48′06.418″	99°43′10.146″	♀	adult					28.5	undetected
xx20110706-314	1 flea	Apodemus chevrieri	Wufeng Mountain,Jiantang Town, Shangri-la County	forest	HAE3321m	27°48′06.418″	99°43′10.146″	♂	adult					23.8	undetected
xx20110706-315		Apodemus chevrieri	Wufeng Mountain,Jiantang Town, Shangri-la County	forest	HAE3321m	27°48′06.418″	99°43′10.146″	♀	adult					45.7	undetected
xx20110706-316		Apodemus chevrieri	Wufeng Mountain,Jiantang Town, Shangri-la County	forest	HAE3321m	27°48′06.418″	99°43′10.146″	♀	adult					43	undetected
xx20110706-317		Apodemus chevrieri	Wufeng Mountain,Jiantang Town, Shangri-la County	forest	HAE3321m	27°48′06.418″	99°43′10.146″	♀	adult					47.2	undetected
xx20110706-318		Apodemus draco	Wufeng Mountain,Jiantang Town, Shangri-la County	forest	HAE3321m	27°48′06.418″	99°43′10.146″	♂	adult					21.6	undetected
xx20110706-319		bird	Wufeng Mountain,Jiantang Town, Shangri-la County	forest	HAE3321m	27°48′06.418″	99°43′10.146″		adult					73.3	undetected
xx20110706-320	2 fleas	Apodemus chevrieri	Wufeng Mountain,Jiantang Town, Shangri-la County	forest	HAE3321m	27°48′06.418″	99°43′10.146″	♂	adult					26.1	undetected
xx20110706-321		bird	Nixi Town, Shangri-la County	agricultural	HAE2872.18m	27°59′50.333″	99°33′00.699″		adult					13.8	undetected
xx20110706-322		Apodemus chevrieri	Nixi Town, Shangri-la County	agricultural	HAE2872.18m	27°59′50.333″	99°33′00.699″	♂	adult					42.8	undetected
xx20110706-323	3 fleas	Apodemus chevrieri	Nixi Town, Shangri-la County	agricultural	HAE2872.18m	27°59′50.333″	99°33′00.699″	♂	adult					44	undetected
xx20110706-324	2 fleas	Niviventer confucianus	Nixi Town, Shangri-la County	agricultural	HAE2872.18m	27°59′50.333″	99°33′00.699″	♀	adult					56.8	negative
xx20110706-325		bird	Nixi Town, Shangri-la County	agricultural	HAE2872.18m	27°59′50.333″	99°33′00.699″		adult					21	undetected
xx20110707-326		Apodemus chevrieri	Baidi Village, Sanba Town,Shangri-la County	agricultural	HAE2504m	27°30′19.758″	100°02′07.647″	♂	pubertal					15.1	undetected
xx20110707-327		Apodemus chevrieri	Baidi Village, Sanba Town,Shangri-la County	agricultural	HAE2504m	27°30′19.758″	100°02′07.647″	♂	adult					41.2	undetected
xx20110707-328		Apodemus chevrieri	Baidi Village, Sanba Town,Shangri-la County	agricultural	HAE2504m	27°30′19.758″	100°02′07.647″	♂	adult					36.7	undetected
xx20110707-329		Apodemus chevrieri	Baidi Village, Sanba Town,Shangri-la County	agricultural	HAE2504m	27°30′19.758″	100°02′07.647″	♀	adult					38.5	negative
xx20110707-330		Apodemus chevrieri	Baidi Village, Sanba Town,Shangri-la County	agricultural	HAE2504m	27°30′19.758″	100°02′07.647″	♀	adult					35.7	undetected
xx20110707-331		Apodemus chevrieri	Baidi Village, Sanba Town,Shangri-la County	agricultural	HAE2504m	27°30′19.758″	100°02′07.647″	♀	adult					21.1	undetected
xx20110707-332		Apodemus chevrieri	Baidi Village, Sanba Town,Shangri-la County	agricultural	HAE2504m	27°30′19.758″	100°02′07.647″	♀	pubertal					19.1	undetected
xx20110707-333	1 flea	Apodemus chevrieri	Baidi Village, Sanba Town,Shangri-la County	agricultural	HAE2504m	27°30′19.758″	100°02′07.647″	♂	adult					41.2	undetected
xx20110707-334		Apodemus chevrieri	Baidi Village, Sanba Town,Shangri-la County	agricultural	HAE2504m	27°30′19.758″	100°02′07.647″	♀	pubertal					17.3	undetected
xx20110707-335		Apodemus chevrieri	Baidi Village, Sanba Town,Shangri-la County	agricultural	HAE2504m	27°30′19.758″	100°02′07.647″	♂	adult					48.1	undetected
xx20110707-336		Apodemus chevrieri	Baidi Village, Sanba Town,Shangri-la County	agricultural	HAE2504m	27°30′19.758″	100°02′07.647″	♂	adult					41.5	undetected
xx20110707-337		Apodemus chevrieri	Baidi Village, Sanba Town,Shangri-la County	agricultural	HAE2504m	27°30′19.758″	100°02′07.647″	♀	adult					36.1	negative
xx20110707-338		Apodemus chevrieri	Baidi Village, Sanba Town,Shangri-la County	agricultural	HAE2504m	27°30′19.758″	100°02′07.647″	♀	pubertal					22	undetected
xx20110707-339		Apodemus chevrieri	Baidi Village, Sanba Town,Shangri-la County	agricultural	HAE2504m	27°30′19.758″	100°02′07.647″	♂	pubertal					17.8	undetected
xx20110707-340		Apodemus chevrieri	Baidi Village, Sanba Town,Shangri-la County	agricultural	HAE2504m	27°30′19.758″	100°02′07.647″	♂	adult					32.7	undetected
xx20110708-341		Eothenomys miletus	Haba Village, Sanba Town,Shangri-la County	agricultural	HAE2906.36m	27°23′16.745″	100°07′13.520″	♂	adult					25.5	undetected
xx20110708-342		Eothenomys miletus	Haba Village, Sanba Town,Shangri-la County	agricultural	HAE2906.36m	27°23′16.745″	100°07′13.520″	♀	adult					39.8	negative
xx20110708-343		Eothenomys miletus	Haba Village, Sanba Town,Shangri-la County	agricultural	HAE2906.36m	27°23′16.745″	100°07′13.520″	残							undetected
xx20110708-344	1 flea	Apodemus chevrieri	Haba Village, Sanba Town,Shangri-la County	agricultural	HAE2906.36m	27°23′16.745″	100°07′13.520″	♀	pubertal					19.1	undetected
xx20110708-345		Apodemus chevrieri	Haba Village, Sanba Town,Shangri-la County	agricultural	HAE2906.36m	27°23′16.745″	100°07′13.520″	残							undetected
xx20110708-346	1 flea	Apodemus chevrieri	Haba Village, Sanba Town,Shangri-la County	agricultural	HAE2906.36m	27°23′16.745″	100°07′13.520″	♂	adult					35	negative
xx20110708-347	1 flea	Apodemus chevrieri	Haba Village, Sanba Town,Shangri-la County	agricultural	HAE2906.36m	27°23′16.745″	100°07′13.520″	♂	adult					45.1	undetected
xx20110708-348		Apodemus chevrieri	Haba Village, Sanba Town,Shangri-la County	agricultural	HAE2906.36m	27°23′16.745″	100°07′13.520″	♂	adult					31	undetected
xx20110708-349	3 fleas	Eothenomys miletus	Haba Village, Sanba Town,Shangri-la County	agricultural	HAE2906.36m	27°23′16.745″	100°07′13.520″	♂	adult					28.8	negative		reserve head for further identification
xx20110708-350	1 flea	Eothenomys miletus	Haba Village, Sanba Town,Shangri-la County	agricultural	HAE2906.36m	27°23′16.745″	100°07′13.520″	♀	adult					38.6	undetected		reserve head for further identification
xx20110708-351		Apodemus chevrieri	Haba Village, Sanba Town,Shangri-la County	agricultural	HAE2906.36m	27°23′16.745″	100°07′13.520″	♀	adult					27.8	undetected
xx20110708-352		Apodemus chevrieri	Haba Village, Sanba Town,Shangri-la County	agricultural	HAE2906.36m	27°23′16.745″	100°07′13.520″	♂	pubertal					29.4	undetected
xx20110708-353		Apodemus chevrieri	Haba Village, Sanba Town,Shangri-la County	agricultural	HAE2906.36m	27°23′16.745″	100°07′13.520″	♂	pubertal					27	undetected
xx20110708-354		Apodemus chevrieri	Haba Village, Sanba Town,Shangri-la County	agricultural	HAE2906.36m	27°23′16.745″	100°07′13.520″	♀	pubertal					16.9	undetected
xx20110708-355		Niviventer confucianus	Haba Village, Sanba Town,Shangri-la County	agricultural	HAE2906.36m	27°23′16.745″	100°07′13.520″	♀	pubertal					22.7	negative
xx20110708-356		Apodemus chevrieri	Haba Village, Sanba Town,Shangri-la County	agricultural	HAE2906.36m	27°23′16.745″	100°07′13.520″	♂	adult					35	undetected
xx20110708-357		Crocidura horsfieldi	Haba Village, Sanba Town,Shangri-la County	agricultural	HAE2906.36m	27°23′16.745″	100°07′13.520″	♂	adult					4.8	undetected
xx20110708-358		Niviventer confucianus	Haba Village, Sanba Town,Shangri-la County	agricultural	HAE2906.36m	27°23′16.745″	100°07′13.520″	♀	pubertal					31.2	undetected
xx20110708-359		Apodemus chevrieri	Haba Village, Sanba Town,Shangri-la County	agricultural	HAE2906.36m	27°23′16.745″	100°07′13.520″	♂	pubertal					25.1	negative
xx20110708-360		Crocidura attenuate？	Haba Village, Sanba Town,Shangri-la County	agricultural	HAE2906.36m	27°23′16.745″	100°07′13.520″				40	11			undetected		incomplete corpse
xx20110708-361		Apodemus chevrieri	Haba Village, Sanba Town,Shangri-la County	agricultural	HAE2906.36m	27°23′16.745″	100°07′13.520″	♀	pubertal					17.8	undetected
xx20110708-362		Niviventer confucianus	Haba Village, Sanba Town,Shangri-la County	agricultural	HAE2906.36m	27°23′16.745″	100°07′13.520″	♂	pubertal					28.5	undetected
xx20110708-363		Apodemus chevrieri	Haba Village, Sanba Town,Shangri-la County	agricultural	HAE2906.36m	27°23′16.745″	100°07′13.520″	♀						46.2	undetected		incomplete corpse
xx20110708-364		Apodemus chevrieri	Haba Village, Sanba Town,Shangri-la County	agricultural	HAE2906.36m	27°23′16.745″	100°07′13.520″	♂	pubertal					15.9	undetected
xx20110708-365		Apodemus chevrieri	Haba Village, Sanba Town,Shangri-la County	agricultural	HAE2906.36m	27°23′16.745″	100°07′13.520″	♂	残					10.2	undetected
xx20110708-366	1 flea	R. nitidus	Haba Village, Sanba Town,Shangri-la County	agricultural	HAE2906.36m	27°23′16.745″	100°07′13.520″	♀	adult					77.7	negative
xx20110708-367	1 flea	Apodemus chevrieri	Haba Village, Sanba Town,Shangri-la County	agricultural	HAE2906.36m	27°23′16.745″	100°07′13.520″	♂	adult					43.8	undetected
xx20110708-368	3 fleas	Apodemus chevrieri	Haba Village, Sanba Town,Shangri-la County	agricultural	HAE2906.36m	27°23′16.745″	100°07′13.520″	♂	adult					46.3	negative
xx20110708-369		Apodemus chevrieri	Haba Village, Sanba Town,Shangri-la County	agricultural	HAE2906.36m	27°23′16.745″	100°07′13.520″	♀	adult					45.4	undetected
xx20110708-370		Apodemus chevrieri	Haba Village, Sanba Town,Shangri-la County	agricultural	HAE2906.36m	27°23′16.745″	100°07′13.520″	♂	adult					27.6	undetected
xx20110708-371		Apodemus chevrieri	Haba Village, Sanba Town,Shangri-la County	agricultural	HAE2906.36m	27°23′16.745″	100°07′13.520″	♀						38.2	negative		incomplete corpse
xx20110708-372	2 fleas	Apodemus chevrieri	Haba Village, Sanba Town,Shangri-la County	agricultural	HAE2906.36m	27°23′16.745″	100°07′13.520″	♂	adult					16	undetected
xx20110708-373		Apodemus chevrieri	Haba Village, Sanba Town,Shangri-la County	agricultural	HAE2906.36m	27°23′16.745″	100°07′13.520″	♂	pubertal					50	undetected
xx20110708-374		Apodemus chevrieri	Haba Village, Sanba Town,Shangri-la County	agricultural	HAE2906.36m	27°23′16.745″	100°07′13.520″	♂	adult					16.7	undetected
xx20110708-375		Apodemus chevrieri	Haba Village, Sanba Town,Shangri-la County	agricultural	HAE2906.36m	27°23′16.745″	100°07′13.520″	♀	pubertal					15.1	undetected
xx20110708-376		Apodemus chevrieri	Haba Village, Sanba Town,Shangri-la County	agricultural	HAE2906.36m	27°23′16.745″	100°07′13.520″	♀	pubertal					40.3	undetected
xx20110708-377		Apodemus chevrieri	Haba Village, Sanba Town,Shangri-la County	agricultural	HAE2906.36m	27°23′16.745″	100°07′13.520″	♂	adult					55.4	undetected
xx20110708-378		Apodemus chevrieri	Haba Village, Sanba Town,Shangri-la County	agricultural	HAE2906.36m	27°23′16.745″	100°07′13.520″	♂	adult					24.6	undetected
xx20110708-379		Apodemus chevrieri	Haba Village, Sanba Town,Shangri-la County	agricultural	HAE2906.36m	27°23′16.745″	100°07′13.520″	♀	adult						undetected
xx20110708-380		Apodemus chevrieri	Haba Village, Sanba Town,Shangri-la County	agricultural	HAE2906.36m	27°23′16.745″	100°07′13.520″	♂	adult					27.3+5	undetected		incomplete corpse
xx20110708-381		Apodemus chevrieri	Haba Village, Sanba Town,Shangri-la County	agricultural	HAE2906.36m	27°23′16.745″	100°07′13.520″	♀	adult					40.4	undetected
xx20110708-382		Apodemus chevrieri	Haba Village, Sanba Town,Shangri-la County	agricultural	HAE2906.36m	27°23′16.745″	100°07′13.520″	♀	adult					44.3	undetected
xx20110708-383	3 fleas	Eothenomys miletus	Haba Village, Sanba Town,Shangri-la County	agricultural	HAE2906.36m	27°23′16.745″	100°07′13.520″	♂	adult					38.4	undetected
xx20110708-384		Eothenomys miletus	Haba Village, Sanba Town,Shangri-la County	agricultural	HAE2906.36m	27°23′16.745″	100°07′13.520″	♂	adult					40.8	negative
xx20110708-385		Eothenomys miletus	Haba Village, Sanba Town,Shangri-la County	agricultural	HAE2906.36m	27°23′16.745″	100°07′13.520″	♀	adult					39.7	undetected		reserve head for further identification
xx20110708-386		Eothenomys miletus	Haba Village, Sanba Town,Shangri-la County	agricultural	HAE2906.36m	27°23′16.745″	100°07′13.520″	♂	adult					35	undetected		reserve head for further identification
xx20110708-387		Crocidura attenuate	Haba Village, Sanba Town,Shangri-la County	agricultural	HAE2906.36m	27°23′16.745″	100°07′13.520″	♂	adult			14		8.3	undetected
xx20110708-388		Crocidura horsfieldi	Haba Village, Sanba Town,Shangri-la County	agricultural	HAE2906.36m	27°23′16.745″	100°07′13.520″	♀	adult			11		4.6	negative
xx20110708-389	5 fleas	Eothenomys miletus	Haba Village, Sanba Town,Shangri-la County	agricultural	HAE2906.36m	27°23′16.745″	100°07′13.520″	♂	adult					36.1	undetected
xx20110708-390		Niviventer confucianus	Haba Village, Sanba Town,Shangri-la County	agricultural	HAE2906.36m	27°23′16.745″	100°07′13.520″	♀	adult					70.6	negative
xx20110708-391		Apodemus chevrieri	Haba Village, Sanba Town,Shangri-la County	agricultural	HAE2906.36m	27°23′16.745″	100°07′13.520″	♂	adult					30.8	undetected
xx20110708-392		Apodemus chevrieri	Haba Village, Sanba Town,Shangri-la County	agricultural	HAE2906.36m	27°23′16.745″	100°07′13.520″	♀	pubertal					9.1	undetected
xx20110708-393		Apodemus chevrieri	Haba Village, Sanba Town,Shangri-la County	agricultural	HAE2906.36m	27°23′16.745″	100°07′13.520″	♀	adult					22.6	undetected
xx20110709-394		Apodemus chevrieri	Haba Village, Sanba Town,Shangri-la County	agricultural	HAE2906.36m	27°23′16.745″	100°07′13.520″	♀	pubertal					11	undetected
xx20110709-395		Apodemus chevrieri	Haba Village, Sanba Town,Shangri-la County	agricultural	HAE2906.36m	27°23′16.745″	100°07′13.520″	♂	pubertal					9.5	undetected
xx20110709-396		Apodemus chevrieri	Haba Village, Sanba Town,Shangri-la County	agricultural	HAE2906.36m	27°23′16.745″	100°07′13.520″	♀	adult					54.6	undetected
xx20110709-397		Apodemus chevrieri	Haba Village, Sanba Town,Shangri-la County	agricultural	HAE2906.36m	27°23′16.745″	100°07′13.520″	♂	adult					20.3	negative
xx20110709-398		Apodemus chevrieri	Haba Village, Sanba Town,Shangri-la County	agricultural	HAE2906.36m	27°23′16.745″	100°07′13.520″	♂	adult				17	21.2	undetected
xx20110709-399		Eothenomys miletus	Haba Village, Sanba Town,Shangri-la County	agricultural	HAE2906.36m	27°23′16.745″	100°07′13.520″	♀	adult					38.7	undetected		reserve head for further identification
xx20110709-400	tick	Apodemus chevrieri	Haba Village, Sanba Town,Shangri-la County	agricultural	HAE2906.36m	27°23′16.745″	100°07′13.520″	♂	adult					40.3	undetected
xx20110709-401	1 flea	Apodemus chevrieri	Haba Village, Sanba Town,Shangri-la County	agricultural	HAE2906.36m	27°23′16.745″	100°07′13.520″	♀	adult					40.8	undetected
xx20110709-402		Apodemus chevrieri	Haba Village, Sanba Town,Shangri-la County	agricultural	HAE2906.36m	27°23′16.745″	100°07′13.520″	♂	adult					44.5	undetected
xx20110709-403		Apodemus draco	Haba Village, Sanba Town,Shangri-la County	agricultural	HAE2906.36m	27°23′16.745″	100°07′13.520″	♀	adult				18	27.5	negative
xx20110709-404		Apodemus draco	Haba Village, Sanba Town,Shangri-la County	agricultural	HAE2906.36m	27°23′16.745″	100°07′13.520″	♀	adult					24.1	undetected
xx20110709-405	1 flea	Apodemus chevrieri	Haba Village, Sanba Town,Shangri-la County	agricultural	HAE2906.36m	27°23′16.745″	100°07′13.520″	♂	adult					45.4	undetected
xx20110709-406		Apodemus chevrieri	Haba Village, Sanba Town,Shangri-la County	agricultural	HAE2906.36m	27°23′16.745″	100°07′13.520″	♂	adult					23.3	negative
xx20110709-407		Niviventer confucianus	Haba Village, Sanba Town,Shangri-la County	agricultural	HAE2906.36m	27°23′16.745″	100°07′13.520″	♂	adult					42.1	undetected
xx20110709-408		Apodemus chevrieri	Haba Village, Sanba Town,Shangri-la County	agricultural	HAE2906.36m	27°23′16.745″	100°07′13.520″	♂	adult					44	undetected
xx20110709-409		Apodemus chevrieri	Haba Village, Sanba Town,Shangri-la County	agricultural	HAE2906.36m	27°23′16.745″	100°07′13.520″	♂	adult					46.1	undetected
xx20110709-410		Apodemus chevrieri	Haba Village, Sanba Town,Shangri-la County	agricultural	HAE2906.36m	27°23′16.745″	100°07′13.520″	♀	adult					53.3	undetected
xx20110709-411		Eothenomys miletus	Haba Village, Sanba Town,Shangri-la County	agricultural	HAE2906.36m	27°23′16.745″	100°07′13.520″	♀	adult					38.7	undetected
xx20110709-412		Apodemus chevrieri	Haba Village, Sanba Town,Shangri-la County	agricultural	HAE2906.36m	27°23′16.745″	100°07′13.520″	♀	adult					45.5	undetected
xx20110709-413		Apodemus chevrieri	Haba Village, Sanba Town,Shangri-la County	agricultural	HAE2906.36m	27°23′16.745″	100°07′13.520″	♂	adult					41.5	undetected
xx20110709-414		Apodemus chevrieri	Haba Village, Sanba Town,Shangri-la County	agricultural	HAE2906.36m	27°23′16.745″	100°07′13.520″	♂	adult					52.1	undetected
xx20110709-415		Apodemus chevrieri	Haba Village, Sanba Town,Shangri-la County	agricultural	HAE2906.36m	27°23′16.745″	100°07′13.520″	♂	adult					29	undetected
DQ20140426-001	2fleas	Apodemus draco	Xiaruo Town, Deqin County	agricultural	2750	28°04＇43.91＂	99°11＇50.93＂	♂	adult					29.08	negative
DQ20140426-002	1fleas	Apodemus draco	Xiaruo Town, Deqin County	agricultural	2750	28°04＇43.91＂	99°11＇50.93＂	♂	adult					17.96	negative
DQ20140426-003		Apodemus draco	Xiaruo Town, Deqin County	agricultural	2750	28°04＇43.91＂	99°11＇50.93＂	♀	adult					18.58	undetected
DQ20140426-004		Apodemus draco	Xiaruo Town, Deqin County	agricultural	2750	28°04＇43.91＂	99°11＇50.93＂	♂	adult					20.76	undetected
DQ20140426-005		Apodemus draco	Xiaruo Town, Deqin County	agricultural	2750	28°04＇43.91＂	99°11＇50.93＂	♀	adult					19.09	undetected
DQ20140426-006		Apodemus draco	Xiaruo Town, Deqin County	agricultural	2750	28°04＇43.91＂	99°11＇50.93＂	♂	adult					40.2	undetected
DQ20140426-007	1fleas	Niviventer confucianus	Xiaruo Town, Deqin County	agricultural	2750	28°04＇43.91＂	99°11＇50.93＂	♀	adult					112.4	negative
DQ20140426-008		Apodemus draco	Xiaruo Town, Deqin County	agricultural	2750	28°04＇43.91＂	99°11＇50.93＂	♂	pubertal					23.53	undetected
DQ20140426-009		Tupaia belangeri	Xiaruo Town, Deqin County	agricultural	2750	28°04＇43.91＂	99°11＇50.93＂	♀	adult					134.24	negative
DQ20140426-010		Apodemus chevrieri	Xiaruo Town, Deqin County	agricultural	2750	28°04＇43.91＂	99°11＇50.93＂	♀	adult					22.02	undetected
DQ20140426-011	4fleas	Eothenomys custos	Xiaruo Town, Deqin County	agricultural	2750	28°04＇43.91＂	99°11＇50.93＂	♂	pubertal					23.5	negative
DQ20140426-012		Apodemus draco	Xiaruo Town, Deqin County	agricultural	2750	28°04＇43.91＂	99°11＇50.93＂	♀	adult					19.5	undetected
DQ20140426-013	1fleas	R. turkestanicus	Xiaruo Town, Deqin County	agricultural	2750	28°04＇43.91＂	99°11＇50.93＂	♂	adult					148.63	negative
DQ20140426-014		Apodemus draco	Xiaruo Town, Deqin County	agricultural	2750	28°04＇43.91＂	99°11＇50.93＂	♂	adult					23.32	undetected
DQ20140426-015	1fleas	Apodemus draco	Xiaruo Town, Deqin County	agricultural	2750	28°04＇43.91＂	99°11＇50.93＂	♀	adult					21.7	undetected
DQ20140426-016		Apodemus draco	Xiaruo Town, Deqin County	agricultural	2750	28°04＇43.91＂	99°11＇50.93＂	♀	adult					19.65	undetected
DQ20140426-017	2fleas	Apodemus draco	Xiaruo Town, Deqin County	agricultural	2750	28°04＇43.91＂	99°11＇50.93＂	♂	adult					22.96	undetected
DQ20140426-018	2fleas	Apodemus chevrieri	Xiaruo Town, Deqin County	agricultural	2750	28°04＇43.91＂	99°11＇50.93＂	♂	adult	118	100	21	18	33.93	undetected
DQ20140426-019	4fleas	Eothenomys custos	Xiaruo Town, Deqin County	agricultural	2750	28°04＇43.91＂	99°11＇50.93＂	♂	adult					24.95	negative
DQ20140426-020	1fleas	Apodemus chevrieri	Xiaruo Town, Deqin County	agricultural	2750	28°04＇43.91＂	99°11＇50.93＂	♀	adult					24.74	undetected
DQ20140426-021		Eothenomys custos	Xiaruo Town, Deqin County	agricultural	2750	28°04＇43.91＂	99°11＇50.93＂	♂	adult					21.35	positive	positive
DQ20140426-022	tick	Apodemus draco	Xiaruo Town, Deqin County	agricultural	2750	28°04＇43.91＂	99°11＇50.93＂	♂	adult					21.71	negative
DQ20140426-023		Apodemus chevrieri	Xiaruo Town, Deqin County	agricultural	2750	28°04＇43.91＂	99°11＇50.93＂	♀	adult					24.51	undetected
DQ20140426-024		Apodemus draco	Xiaruo Town, Deqin County	agricultural	2750	28°04＇43.91＂	99°11＇50.93＂	♂	adult					21.7	negative
DQ20140426-025		Apodemus draco	Xiaruo Town, Deqin County	agricultural	2750	28°04＇43.91＂	99°11＇50.93＂	♂	adult					24.28	undetected
DQ20140427-026		Tupaia belangeri	Xiaruo Town, Deqin County	agricultural	2820	28°05＇55.398＂	99°11＇00.500＂	♂	adult	180	172	40	15	147.07	negative
DQ20140427-027		Apodemus draco	Xiaruo Town, Deqin County	agricultural	2820	28°05＇55.398＂	99°11＇00.500＂	♂	adult					22.71	undetected
DQ20140427-028	3fleas	Tupaia belangeri	Xiaruo Town, Deqin County	agricultural	2820	28°05＇55.398＂	99°11＇00.500＂	♂	adult	185	167	41	15	150.84	negative
DQ20140427-029		Apodemus draco	Xiaruo Town, Deqin County	agricultural	2820	28°05＇55.398＂	99°11＇00.500＂	♂	adult					27.76	undetected
DQ20140427-030		Tupaia belangeri	Xiaruo Town, Deqin County	agricultural	2820	28°05＇55.398＂	99°11＇00.500＂	♂	adult	185				140.67	undetected
DQ20140427-031		Apodemus chevrieri	Xiaruo Town, Deqin County	agricultural	2820	28°05＇55.398＂	99°11＇00.500＂	♀	adult					30.05	undetected
DQ20140427-032		Niviventer confucianus	Xiaruo Town, Deqin County	agricultural	2820	28°05＇55.398＂	99°11＇00.500＂	♀	adult	130	153	25	23	48.4	negative
DQ20140427-033	1fleas	Apodemus draco	Xiaruo Town, Deqin County	agricultural	2820	28°05＇55.398＂	99°11＇00.500＂	♂	adult					31.7	undetected
DQ20140427-034		Apodemus chevrieri	Xiaruo Town, Deqin County	agricultural	2820	28°05＇55.398＂	99°11＇00.500＂	♂	adult					34.33	undetected
DQ20140427-035		Apodemus draco	Xiaruo Town, Deqin County	agricultural	2820	28°05＇55.398＂	99°11＇00.500＂	♀	adult					29.4	undetected
DQ20140427-036		Apodemus draco	Xiaruo Town, Deqin County	agricultural	2820	28°05＇55.398＂	99°11＇00.500＂	♀	adult					26.42	undetected
DQ20140427-037		Apodemus chevrieri	Xiaruo Town, Deqin County	agricultural	2820	28°05＇55.398＂	99°11＇00.500＂	♀	adult					39.98	undetected
DQ20140428-038	acarid	Apodemus draco	Xiaruo Town, Deqin County	agricultural	2540	28°04＇17.439＂	99°09＇37.730＂	♀	adult					22.42	negative
DQ20140428-039	1fleas	Niviventer confucianus	Xiaruo Town, Deqin County	agricultural	2540	28°04＇17.439＂	99°09＇37.730＂	♂	adult					65.96	undetected
DQ20140428-040		Apodemus draco	Xiaruo Town, Deqin County	agricultural	2540	28°04＇17.439＂	99°09＇37.730＂	♀	adult					30.01	undetected
DQ20140428-041		R. turkestanicus	Xiaruo Town, Deqin County	agricultural	2540	28°04＇17.439＂	99°09＇37.730＂	♀	adult	160	165	30	23	111.6	negative
DQ20140428-042	1fleas	Rattus tanezumi	Xiaruo Town, Deqin County	agricultural	2540	28°04＇17.439＂	99°09＇37.730＂	♀	pubertal					58.61	negative
DQ20140428-043		Apodemus chevrieri	Xiaruo Town, Deqin County	agricultural	2540	28°04＇17.439＂	99°09＇37.730＂	♀	adult	118	76	18	12	34.73	undetected
DQ20140428-044		Apodemus draco	Xiaruo Town, Deqin County	agricultural	2540	28°04＇17.439＂	99°09＇37.730＂	♂	adult					22.05	undetected
DQ20140428-045		Apodemus draco	Xiaruo Town, Deqin County	agricultural	2540	28°04＇17.439＂	99°09＇37.730＂	♀	adult					26.7	negative
DQ20140428-046		Apodemus chevrieri	Xiaruo Town, Deqin County	agricultural	2540	28°04＇17.439＂	99°09＇37.730＂	♀	adult	106	92	21	13	31.23	negative
DQ20140428-047		Apodemus chevrieri	Xiaruo Town, Deqin County	agricultural	2540	28°04＇17.439＂	99°09＇37.730＂	♀	adult					23.33	undetected
DQ20140428-048		Tupaia belangeri	Xiaruo Town, Deqin County	agricultural	2540	28°04＇17.439＂	99°09＇37.730＂	♂	adult	184	182	44	19	153.9	negative
DQ20140428-049		Apodemus draco	Xiaruo Town, Deqin County	agricultural	2540	28°04＇17.439＂	99°09＇37.730＂	♂	adult					26.25	undetected
DQ20140428-050		Apodemus draco	Xiaruo Town, Deqin County	agricultural	2540	28°04＇17.439＂	99°09＇37.730＂	♀	adult					26.37	undetected
DQ20140428-051		Apodemus chevrieri	Xiaruo Town, Deqin County	agricultural	2540	28°04＇17.439＂	99°09＇37.730＂	♂	adult					40.06	undetected
DQ20140428-052		Apodemus draco	Xiaruo Town, Deqin County	agricultural	2540	28°04＇17.439＂	99°09＇37.730＂	♂	adult					29.03	negative
DQ20140428-053		Apodemus chevrieri	Xiaruo Town, Deqin County	agricultural	2540	28°04＇17.439＂	99°09＇37.730＂	♂	adult					41.13	undetected
DQ20140428-054		Apodemus chevrieri	Xiaruo Town, Deqin County	agricultural	2540	28°04＇17.439＂	99°09＇37.730＂	♂	adult					50.81	undetected
DQ20140428-055		Apodemus draco	Xiaruo Town, Deqin County	agricultural	2540	28°04＇17.439＂	99°09＇37.730＂	♀	adult					24.26	undetected
DQ20140428-056		Apodemus draco	Xiaruo Town, Deqin County	agricultural	2540	28°04＇17.439＂	99°09＇37.730＂	♀	pubertal					10.38	negative
DQ20140428-057		Apodemus draco	Xiaruo Town, Deqin County	agricultural	2540	28°04＇17.439＂	99°09＇37.730＂	♂	adult					27.47	undetected
DQ20140428-058		Apodemus draco	Xiaruo Town, Deqin County	agricultural	2540	28°04＇17.439＂	99°09＇37.730＂	♀	adult					28.68	undetected
DQ20140428-059		Apodemus chevrieri	Xiaruo Town, Deqin County	agricultural	2540	28°04＇17.439＂	99°09＇37.730＂	♀	adult					25.69	undetected
DQ20140428-060		Apodemus draco	Xiaruo Town, Deqin County	agricultural	2540	28°04＇17.439＂	99°09＇37.730＂	♂	adult					24.34	undetected
DQ20140428-061		Apodemus draco	Xiaruo Town, Deqin County	agricultural	2540	28°04＇17.439＂	99°09＇37.730＂	♂	adult					27.9	undetected
DQ20140428-062		Apodemus chevrieri	Xiaruo Town, Deqin County	agricultural	2540	28°04＇17.439＂	99°09＇37.730＂	♂	adult					42.66	undetected
DQ20140428-063		Apodemus draco	Xiaruo Town, Deqin County	agricultural	2540	28°04＇17.439＂	99°09＇37.730＂	♂	pubertal					9.34	undetected
DQ20140428-064		Rattus tanezumi	Xiaruo Town, Deqin County	agricultural	2540	28°04＇17.439＂	99°09＇37.730＂	♂	pubertal					48.89	negative
DQ20140428-065		Rattus tanezumi	Xiaruo Town, Deqin County	agricultural	2540	28°04＇17.439＂	99°09＇37.730＂	♀	adult					104.41	undetected
DQ20140429-066	1fleas	Apodemus chevrieri	Xiaruo Town, Deqin County	agricultural	2250	27°58＇36.628＂	99°15＇02.552＂	♀	adult					43.56	undetected
DQ20140429-067		Apodemus chevrieri	Xiaruo Town, Deqin County	agricultural	2250	27°58＇36.628＂	99°15＇02.552＂	♂	adult	112	90	20	18	49.22	undetected
DQ20140429-068	3fleas	Apodemus chevrieri	Xiaruo Town, Deqin County	agricultural	2250	27°58＇36.628＂	99°15＇02.552＂	♂	adult					50.57	undetected
DQ20140429-069		Crocidura russula？	Xiaruo Town, Deqin County	agricultural	2250	27°58＇36.628＂	99°15＇02.552＂	♀	adult					8.11	undetected
DQ20140429-070		Crocidura russula？	Xiaruo Town, Deqin County	agricultural	2250	27°58＇36.628＂	99°15＇02.552＂	♀	adult					10.47	negative
DQ20140429-071	1fleas	Crocidura russula？	Xiaruo Town, Deqin County	agricultural	2250	27°58＇36.628＂	99°15＇02.552＂	♂	adult	64	45	12	8	9.71	negative
DQ20140429-072		Apodemus chevrieri	Xiaruo Town, Deqin County	agricultural	2250	27°58＇36.628＂	99°15＇02.552＂	♂	pubertal					14.12	undetected
DQ20140429-073		Crocidura russula？	Xiaruo Town, Deqin County	agricultural	2250	27°58＇36.628＂	99°15＇02.552＂	♂	pubertal					7.38	negative
DQ20140429-074		Apodemus chevrieri	Xiaruo Town, Deqin County	agricultural	2250	27°58＇36.628＂	99°15＇02.552＂	♂	adult					38.74	undetected
DQ20140429-075		Apodemus chevrieri	Xiaruo Town, Deqin County	agricultural	2250	27°58＇36.628＂	99°15＇02.552＂	♂	adult					33.21	undetected
DQ20140429-076		R. nitidus	Xiaruo Town, Deqin County	agricultural	2250	27°58＇36.628＂	99°15＇02.552＂	♂	adult	164	160	35	23	134.63	negative
DQ20140429-077	acarid	Crocidura russula？	Xiaruo Town, Deqin County	agricultural	2250	27°58＇36.628＂	99°15＇02.552＂	♀	adult					7.73	negative
DQ20140429-078		Tupaia belangeri	Xiaruo Town, Deqin County	agricultural	2250	27°58＇36.628＂	99°15＇02.552＂	♀	adult	166	132	40	17	151.85	negative
DQ20140429-079		Apodemus chevrieri	Xiaruo Town, Deqin County	agricultural	2250	27°58＇36.628＂	99°15＇02.552＂	♂	adult					43.92	undetected
DQ20140429-080		Apodemus chevrieri	Xiaruo Town, Deqin County	agricultural	2250	27°58＇36.628＂	99°15＇02.552＂	♀	adult					31.37	undetected
DQ20140429-081		Apodemus chevrieri	Xiaruo Town, Deqin County	agricultural	2250	27°58＇36.628＂	99°15＇02.552＂	♀	adult					33.67	undetected
DQ20140429-082		Apodemus chevrieri	Xiaruo Town, Deqin County	agricultural	2250	27°58＇36.628＂	99°15＇02.552＂	♀	adult					36.24	undetected
DQ20140429-083		Apodemus chevrieri	Xiaruo Town, Deqin County	agricultural	2250	27°58＇36.628＂	99°15＇02.552＂	♀	adult					41.29	undetected
DQ20140429-084		Rattus tanezumi	Xiaruo Town, Deqin County	agricultural	2250	27°58＇36.628＂	99°15＇02.552＂	♂	adult					117.1	negative
DQ20140429-085		Apodemus chevrieri	Xiaruo Town, Deqin County	agricultural	2250	27°58＇36.628＂	99°15＇02.552＂	♂	adult					38.19	undetected
DQ20140429-086		Rattus tanezumi	Xiaruo Town, Deqin County	agricultural	2250	27°58＇36.628＂	99°15＇02.552＂	♀	adult					101.69	negative
DQ20140429-087		Crocidura russula？	Xiaruo Town, Deqin County	agricultural	2250	27°58＇36.628＂	99°15＇02.552＂	♂	adult					8.4	negative
DQ20140429-088	1flea	Apodemus chevrieri	Xiaruo Town, Deqin County	agricultural	2250	27°58＇36.628＂	99°15＇02.552＂	♀	adult					34.34	undetected
DQ20140429-089		Crocidura russula？	Xiaruo Town, Deqin County	agricultural	2250	27°58＇36.628＂	99°15＇02.552＂	♂	adult	72	44	7	8	10	negative
DQ20140429-090		Apodemus chevrieri	Xiaruo Town, Deqin County	agricultural	2250	27°58＇36.628＂	99°15＇02.552＂	♂	adult					36.9	undetected
DQ20140429-091		Apodemus chevrieri	Xiaruo Town, Deqin County	agricultural	2250	27°58＇36.628＂	99°15＇02.552＂	♀	adult					39.55	undetected
DQ20140429-092	1flea	Apodemus chevrieri	Xiaruo Town, Deqin County	agricultural	2250	27°58＇36.628＂	99°15＇02.552＂	♂	adult					41.69	undetected
DQ20140429-093		Niviventer confucianus	Xiaruo Town, Deqin County	agricultural	2250	27°58＇36.628＂	99°15＇02.552＂	♀	adult					65.37	negative
DQ20140429-094		Apodemus chevrieri	Xiaruo Town, Deqin County	agricultural	2250	27°58＇36.628＂	99°15＇02.552＂	♀	adult					39.2	undetected
DQ20140429-095		Apodemus chevrieri	Xiaruo Town, Deqin County	agricultural	2250	27°58＇36.628＂	99°15＇02.552＂	♂	adult					46.4	undetected
DQ20140430-096		Apodemus chevrieri	Xiaruo Town, Deqin County	agricultural	2200	27°56＇28.378＂	99°14＇40.717＂	♀	adult					35.34	undetected
DQ20140430-097		Apodemus chevrieri	Xiaruo Town, Deqin County	agricultural	2200	27°56＇28.378＂	99°14＇40.717＂	♂	adult					45.5	undetected
DQ20140430-098		Apodemus chevrieri	Xiaruo Town, Deqin County	agricultural	2200	27°56＇28.378＂	99°14＇40.717＂	♂	adult					37.91	undetected
DQ20140430-099		Apodemus chevrieri	Xiaruo Town, Deqin County	agricultural	2200	27°56＇28.378＂	99°14＇40.717＂	♂	adult					42.81	undetected
DQ20140430-100		Apodemus chevrieri	Xiaruo Town, Deqin County	agricultural	2200	27°56＇28.378＂	99°14＇40.717＂	♂	adult					37.91	undetected
DQ20140430-101		Apodemus chevrieri	Xiaruo Town, Deqin County	agricultural	2200	27°56＇28.378＂	99°14＇40.717＂	♀	adult					41.9	undetected
DQ20140430-102	4fleas	Rattus tanezumi	Xiaruo Town, Deqin County	agricultural	2200	27°56＇28.378＂	99°14＇40.717＂	♀	adult	160	160	30	22	100.36	negative
DQ20140430-103	3fleas	Apodemus chevrieri	Xiaruo Town, Deqin County	agricultural	2200	27°56＇28.378＂	99°14＇40.717＂	♂	adult					38.57	undetected
DQ20140430-104		Rattus tanezumi	Xiaruo Town, Deqin County	agricultural	2200	27°56＇28.378＂	99°14＇40.717＂	♀	adult					132..56	negative
DQ20140430-105		Rattus tanezumi	Xiaruo Town, Deqin County	agricultural	2200	27°56＇28.378＂	99°14＇40.717＂	♀	adult	175	170	28	22	118.97	negative
DQ20140430-106		Apodemus chevrieri	Xiaruo Town, Deqin County	agricultural	2200	27°56＇28.378＂	99°14＇40.717＂	♀	adult					36.15	undetected
DQ20140430-107		Apodemus chevrieri	Xiaruo Town, Deqin County	agricultural	2200	27°56＇28.378＂	99°14＇40.717＂	♂	adult					39.35	negative
DQ20140430-108		Apodemus chevrieri	Xiaruo Town, Deqin County	agricultural	2200	27°56＇28.378＂	99°14＇40.717＂	♀	adult					44.83	undetected
DQ20140430-109		Crocidura russula？	Xiaruo Town, Deqin County	agricultural	2200	27°56＇28.378＂	99°14＇40.717＂	♀	adult	82	43	10	8	9.74	negative
DQ20140430-110		Apodemus chevrieri	Xiaruo Town, Deqin County	agricultural	2200	27°56＇28.378＂	99°14＇40.717＂	♂	adult					35.77	undetected
DQ20140430-111		Apodemus chevrieri	Xiaruo Town, Deqin County	agricultural	2200	27°56＇28.378＂	99°14＇40.717＂	♀	adult					41.5	undetected
DQ20140430-112		Apodemus chevrieri	Xiaruo Town, Deqin County	agricultural	2200	27°56＇28.378＂	99°14＇40.717＂	♀	adult	115	91	20	15	46.1	undetected
DQ20140430-113		Rattus tanezumi	Xiaruo Town, Deqin County	agricultural	2200	27°56＇28.378＂	99°14＇40.717＂	♀	adult	160	164	29	23	90.09	negative
DQ20140430-114		Apodemus chevrieri	Xiaruo Town, Deqin County	agricultural	2200	27°56＇28.378＂	99°14＇40.717＂	♂	adult					37.2	undetected
DQ20140430-115		R. turkestanicus？	Xiaruo Town, Deqin County	agricultural	2200	27°56＇28.378＂	99°14＇40.717＂	♂	adult	155	139	30	20	106.67	negative
DQ20140430-116		Apodemus chevrieri	Xiaruo Town, Deqin County	agricultural	2200	27°56＇28.378＂	99°14＇40.717＂	♂	adult					45.08	undetected
DQ20140430-117		Apodemus chevrieri	Xiaruo Town, Deqin County	agricultural	2200	27°56＇28.378＂	99°14＇40.717＂	♀	adult					46.74	undetected
DQ20140430-118		Apodemus chevrieri	Xiaruo Town, Deqin County	agricultural	2200	27°56＇28.378＂	99°14＇40.717＂	♂	adult					52.11	undetected
DQ20140430-119		Apodemus chevrieri	Xiaruo Town, Deqin County	agricultural	2200	27°56＇28.378＂	99°14＇40.717＂	♂	adult					44.33	negative
DQ20140430-120	acarid	Apodemus chevrieri	Xiaruo Town, Deqin County	agricultural	2200	27°56＇28.378＂	99°14＇40.717＂	♂	adult					47.75	negative
DQ20140430-121		Apodemus chevrieri	Xiaruo Town, Deqin County	agricultural	2200	27°56＇28.378＂	99°14＇40.717＂	♀	adult					46.5	undetected
DQ20140430-122		Apodemus chevrieri	Xiaruo Town, Deqin County	agricultural	2200	27°56＇28.378＂	99°14＇40.717＂	♂	adult					39.84	undetected
DQ20140430-123	1flea	Apodemus chevrieri	Xiaruo Town, Deqin County	agricultural	2200	27°56＇28.378＂	99°14＇40.717＂	♂	adult					46.02	negative
DQ20140430-124		Apodemus chevrieri	Xiaruo Town, Deqin County	agricultural	2200	27°56＇28.378＂	99°14＇40.717＂	♂	adult					45.67	undetected
DQ20140430-125	1flea	Apodemus chevrieri	Xiaruo Town, Deqin County	agricultural	2200	27°56＇28.378＂	99°14＇40.717＂	♀	adult					31.66	undetected
DQ20140430-126	acarid	R. nitidus	Xiaruo Town, Deqin County	agricultural	2200	27°56＇28.378＂	99°14＇40.717＂	♂	adult					161.61	negative
DQ20140430-127		Apodemus chevrieri	Xiaruo Town, Deqin County	agricultural	2200	27°56＇28.378＂	99°14＇40.717＂	♀	adult					36.35	undetected
DQ20140430-128		Crocidura russula	Xiaruo Town, Deqin County	agricultural	2200	27°56＇28.378＂	99°14＇40.717＂	♀	adult					7.62	negative
DQ20140430-129		Crocidura russula	Xiaruo Town, Deqin County	agricultural	2200	27°56＇28.378＂	99°14＇40.717＂	♀	adult					7.68	undetected
DQ20140430-130	1flea	Apodemus chevrieri	Xiaruo Town, Deqin County	agricultural	2200	27°56＇28.378＂	99°14＇40.717＂	♀	adult					36.6	undetected
DQ20140430-131	1flea	R. nitidus	Xiaruo Town, Deqin County	agricultural	2200	27°56＇28.378＂	99°14＇40.717＂	♂	adult					138.97	negative
DQ20140430-132		Apodemus chevrieri	Xiaruo Town, Deqin County	agricultural	2200	27°56＇28.378＂	99°14＇40.717＂	♂	adult					43.75	undetected
DQ20140430-133		R. nitidus	Xiaruo Town, Deqin County	agricultural	2200	27°56＇28.378＂	99°14＇40.717＂	♀	pubertal					80.53	negative
DQ20140430-134		Rattus tanezumi	Xiaruo Town, Deqin County	agricultural	2200	27°56＇28.378＂	99°14＇40.717＂	♀	adult					168.76	negative
DQ20140501-135	1flea	Apodemus chevrieri	Xiaruo Town, Deqin County	agricultural	2150	27°49＇40.990＂	99°17＇57.965＂	♀	adult					29.13	negative
DQ20140501-136		Crocidura russula	Xiaruo Town, Deqin County	agricultural	2150	27°49＇40.990＂	99°17＇57.965＂	♀	adult					6.56	undetected
DQ20140501-137	1flea	Apodemus chevrieri	Xiaruo Town, Deqin County	agricultural	2150	27°49＇40.990＂	99°17＇57.965＂	♀	adult					32.3	undetected
DQ20140501-138		M. musculus	Xiaruo Town, Deqin County	agricultural	2150	27°49＇40.990＂	99°17＇57.965＂	♀	adult	64	73	16	11	9.25	negative
DQ20140501-139		Apodemus chevrieri	Xiaruo Town, Deqin County	agricultural	2150	27°49＇40.990＂	99°17＇57.965＂	♂	adult					46.78	undetected
DQ20140501-140		Apodemus chevrieri	Xiaruo Town, Deqin County	agricultural	2150	27°49＇40.990＂	99°17＇57.965＂	♀	adult					28	undetected
DQ20140501-141		Tupaia belangeri	Xiaruo Town, Deqin County	agricultural	2150	27°49＇40.990＂	99°17＇57.965＂	♂	adult					133.05	negative
DQ20140501-142		Rattus tanezumi	Xiaruo Town, Deqin County	agricultural	2150	27°49＇40.990＂	99°17＇57.965＂	♂	adult					95.47	undetected
DQ20140501-143	2fleas	Rattus tanezumi	Xiaruo Town, Deqin County	agricultural	2150	27°49＇40.990＂	99°17＇57.965＂	♀	adult					139.05	negative
DQ20140501-144		Crocidura russula	Xiaruo Town, Deqin County	agricultural	2150	27°49＇40.990＂	99°17＇57.965＂	♀	adult					10.51	negative
DQ20140501-145	2fleas	R. nitidus	Xiaruo Town, Deqin County	agricultural	2150	27°49＇40.990＂	99°17＇57.965＂	♀	adult					144.58	negative
DQ20140501-146	1 flea	Apodemus chevrieri	Xiaruo Town, Deqin County	agricultural	2150	27°49＇40.990＂	99°17＇57.965＂	♂	adult					34.96	undetected
DQ20140501-147		Tupaia belangeri	Xiaruo Town, Deqin County	agricultural	2150	27°49＇40.990＂	99°17＇57.965＂	♀	adult					167.77	negative
DQ20140501-148		Apodemus chevrieri	Xiaruo Town, Deqin County	agricultural	2150	27°49＇40.990＂	99°17＇57.965＂	♂	adult					29.36	undetected
DQ20140501-149		Apodemus chevrieri	Xiaruo Town, Deqin County	agricultural	2150	27°49＇40.990＂	99°17＇57.965＂	♀	adult					31.22	undetected
DQ20140501-150		Apodemus chevrieri	Xiaruo Town, Deqin County	agricultural	2150	27°49＇40.990＂	99°17＇57.965＂	♀	adult					35.06	undetected
DQ20140501-151		Apodemus chevrieri	Xiaruo Town, Deqin County	agricultural	2150	27°49＇40.990＂	99°17＇57.965＂	♂	adult					28.2	undetected
DQ20140501-152		Apodemus chevrieri	Xiaruo Town, Deqin County	agricultural	2150	27°49＇40.990＂	99°17＇57.965＂	♀	adult					3162	undetected
DQ20140501-153		Apodemus chevrieri	Xiaruo Town, Deqin County	agricultural	2150	27°49＇40.990＂	99°17＇57.965＂	♂	adult					48.4	undetected
DQ20140501-154		Apodemus chevrieri	Xiaruo Town, Deqin County	agricultural	2150	27°49＇40.990＂	99°17＇57.965＂	♀	adult					48.18	undetected
DQ20140501-155		Apodemus chevrieri	Xiaruo Town, Deqin County	agricultural	2150	27°49＇40.990＂	99°17＇57.965＂	♀	adult					45.16	undetected
DQ20140501-156		Apodemus chevrieri	Xiaruo Town, Deqin County	agricultural	2150	27°49＇40.990＂	99°17＇57.965＂	♂	adult					37.65	undetected
DQ20140501-157		Apodemus chevrieri	Xiaruo Town, Deqin County	agricultural	2150	27°49＇40.990＂	99°17＇57.965＂	♀	adult					29.44	undetected
Dq20120621-1		Apodemus draco	Western slope of Baimangxue Mountain, Deqin County	forest	3776m	28°24’33.376〃	98°58’42.841〃	♀	adult					28	undetected
Dq20120621-2		Eothenomys custos	Western slope of Baimangxue Mountain, Deqin County	forest	3776m	28°24’33.376〃	98°58’42.841〃	♂	adult					26.4	undetected
Dq20120621-3	1 flea	Apodemus latronum	Western slope of Baimangxue Mountain, Deqin County	forest	3776m	28°24’33.376〃	98°58’42.841〃	♂	pubertal					24.5	undetected
Dq20120621-4	1 flea	Apodemus latronum	Western slope of Baimangxue Mountain, Deqin County	forest	3776m	28°24’33.376〃	98°58’42.841〃	♀	adult					32.4	undetected
Dq20120621-5		Apodemus draco	Western slope of Baimangxue Mountain, Deqin County	forest	3776m	28°24’33.376〃	98°58’42.841〃	♀	adult					22.5	undetected
Dq20120621-6	1 flea	Apodemus draco	Western slope of Baimangxue Mountain, Deqin County	forest	3776m	28°24’33.376〃	98°58’42.841〃	♂	adult					17	undetected
Dq20120621-7	7 fleas	Eothenomys custos(?)	Western slope of Baimangxue Mountain, Deqin County	forest	3776m	28°24’33.376〃	98°58’42.841〃	♀	adult					22.7	undetected
Dq20120621-8	20 fleas	Dremomys pernyi	Western slope of Baimangxue Mountain, Deqin County	forest	3776m	28°24’33.376〃	98°58’42.841〃	♂	adult					184.7	undetected
Dq20120621-9	3 fleas	Eothenomys custos(?)	Western slope of Baimangxue Mountain, Deqin County	forest	3776m	28°24’33.376〃	98°58’42.841〃	♂	adult					24.2	undetected
Dq20120621-10	1 flea	Eothenomys custos(?)	Western slope of Baimangxue Mountain, Deqin County	forest	3776m	28°24’33.376〃	98°58’42.841〃	♂	adult					27.4	undetected
Dq20120621-11		Apodemus draco	Western slope of Baimangxue Mountain, Deqin County	forest	3776m	28°24’33.376〃	98°58’42.841〃	♀	adult					18.9	undetected
Dq20120621-12	1 flea	Apodemus latronum	Western slope of Baimangxue Mountain, Deqin County	forest	3776m	28°24’33.376〃	98°58’42.841〃	♂	adult					17.1	undetected
Dq20120621-13	1 flea	Apodemus draco	Western slope of Baimangxue Mountain, Deqin County	forest	3776m	28°24’33.376〃	98°58’42.841〃	♂	adult					18.8	undetected
Dq20120621-14	1 flea	Apodemus draco	Western slope of Baimangxue Mountain, Deqin County	forest	3776m	28°24’33.376〃	98°58’42.841〃	♂	adult					24.2	undetected
Dq20120621-15	1 flea	Eothenomys custos	Western slope of Baimangxue Mountain, Deqin County	forest	3776m	28°24’33.376〃	98°58’42.841〃	♂	adult					26.3	undetected
Dq20120621-16	1 flea	Eothenomys custos	Western slope of Baimangxue Mountain, Deqin County	forest	3776m	28°24’33.376〃	98°58’42.841〃	♂	adult					26.9	undetected
Dq20120621-17	2 fleas	Apodemus latronum	Western slope of Baimangxue Mountain, Deqin County	forest	3776m	28°24’33.376〃	98°58’42.841〃	♂	adult					36.2	negative
Dq20120621-18		Apodemus draco	Western slope of Baimangxue Mountain, Deqin County	forest	3776m	28°24’33.376〃	98°58’42.841〃	♀	adult					20.8	undetected
Dq20120621-19		Eothenomys custos	Western slope of Baimangxue Mountain, Deqin County	forest	3776m	28°24’33.376〃	98°58’42.841〃	♀	adult					27.9	undetected
Dq20120621-20	1 flea	Apodemus draco	Western slope of Baimangxue Mountain, Deqin County	forest	3776m	28°24’33.376〃	98°58’42.841〃	♂	adult					24.8	undetected
Dq20120621-21	2 fleas	Apodemus draco	Western slope of Baimangxue Mountain, Deqin County	forest	3776m	28°24’33.376〃	98°58’42.841〃	♂	adult					25.3	undetected
Dq20120621-22		Apodemus latronum	Western slope of Baimangxue Mountain, Deqin County	forest	3776m	28°24’33.376〃	98°58’42.841〃	♂	adult					27.2	undetected
Dq20120621-23		Apodemus draco	Western slope of Baimangxue Mountain, Deqin County	forest	3776m	28°24’33.376〃	98°58’42.841〃	♂	adult					23.4	undetected
Dq20120621-24	7 fleas	Apodemus draco	Western slope of Baimangxue Mountain, Deqin County	forest	3776m	28°24’33.376〃	98°58’42.841〃	♂	adult					23.6	undetected
Dq20120621-25		Eothenomys custos	Western slope of Baimangxue Mountain, Deqin County	forest	3776m	28°24’33.376〃	98°58’42.841〃	♀	adult					25.1	undetected
Dq20120621-26		Eothenomys custos	Western slope of Baimangxue Mountain, Deqin County	forest	3776m	28°24’33.376〃	98°58’42.841〃	♀	adult					24.3	undetected
Dq20120621-27	4 fleas	Eothenomys custos	Western slope of Baimangxue Mountain, Deqin County	forest	3776m	28°24’33.376〃	98°58’42.841〃	♀	adult					23.5	undetected
Dq20120621-28		Eothenomys custos	Western slope of Baimangxue Mountain, Deqin County	forest	3776m	28°24’33.376〃	98°58’42.841〃	♀	adult					30.7	undetected
Dq20120621-29		Apodemus draco	Western slope of Baimangxue Mountain, Deqin County	forest	3776m	28°24’33.376〃	98°58’42.841〃	♀	adult					25.7	undetected
Dq20120621-30		Eothenomys custos	Western slope of Baimangxue Mountain, Deqin County	forest	3776m	28°24’33.376〃	98°58’42.841〃	♀	adult					28	undetected
Dq20120621-31		Ochotona thibetana(?)	Western slope of Baimangxue Mountain, Deqin County	forest	3776m	28°24’33.376〃	98°58’42.841〃	♂	adult					103.3	undetected
Dq20120621-32		Ochotona thibetana	Western slope of Baimangxue Mountain, Deqin County	forest	3776m	28°24’33.376〃	98°58’42.841〃	♂	adult					77	undetected
Dq20120621-33	13 fleas	Ochotona thibetana	Western slope of Baimangxue Mountain, Deqin County	forest	3776m	28°24’33.376〃	98°58’42.841〃	♂	adult					53.9	undetected
Dq20120621-34	2 fleas	Apodemus draco	Western slope of Baimangxue Mountain, Deqin County	forest	3776m	28°24’33.376〃	98°58’42.841〃	♀	adult					22.8	undetected
Dq20120621-35		Apodemus draco	Western slope of Baimangxue Mountain, Deqin County	forest	3776m	28°24’33.376〃	98°58’42.841〃	♀	adult					25	undetected
Dq20120621-36	2 fleas	Apodemus draco	Western slope of Baimangxue Mountain, Deqin County	forest	3776m	28°24’33.376〃	98°58’42.841〃	♂	adult					23.5	negative
Dq20120621-37		Apodemus draco	Western slope of Baimangxue Mountain, Deqin County	forest	3776m	28°24’33.376〃	98°58’42.841〃	♂	adult					22.9	undetected
Dq20120621-38	2 fleas	Apodemus draco	Western slope of Baimangxue Mountain, Deqin County	forest	3776m	28°24’33.376〃	98°58’42.841〃	♀	adult					22.6	undetected
Dq20120621-39	2 fleas	Ochotona thibetana	Western slope of Baimangxue Mountain, Deqin County	forest	3776m	28°24’33.376〃	98°58’42.841〃	♀	pubertal					24.4	undetected
Dq20120621-40	4 fleas	Ochotona thibetana	Western slope of Baimangxue Mountain, Deqin County	forest	3776m	28°24’33.376〃	98°58’42.841〃	♂	adult					50.8	undetected
Dq20120621-41		Apodemus draco	Western slope of Baimangxue Mountain, Deqin County	forest	3776m	28°24’33.376〃	98°58’42.841〃	♂	adult					16	undetected
Dq20120621-42	2 fleas	Apodemus latronum	Western slope of Baimangxue Mountain, Deqin County	forest	3776m	28°24’33.376〃	98°58’42.841〃	♀	adult					16.3	undetected
Dq20120621-43		Eothenomys custos	Western slope of Baimangxue Mountain, Deqin County	forest	3776m	28°24’33.376〃	98°58’42.841〃	♀	adult					29.3	negative
Dq20120621-44		Ochotona thibetana	Western slope of Baimangxue Mountain, Deqin County	forest	3776m	28°24’33.376〃	98°58’42.841〃	♀	adult					41.3	undetected
Dq20120621-45	1 flea	Apodemus draco	Western slope of Baimangxue Mountain, Deqin County	forest	3776m	28°24’33.376〃	98°58’42.841〃	♂	adult					22.9	undetected
Dq20120621-46		Apodemus latronum	Western slope of Baimangxue Mountain, Deqin County	forest	3776m	28°24’33.376〃	98°58’42.841〃	♀	adult					26.6	undetected
Dq20120621-47	4 fleas	Apodemus latronum	Western slope of Baimangxue Mountain, Deqin County	forest	3776m	28°24’33.376〃	98°58’42.841〃	♂	adult					25	undetected
Dq20120621-48		Dremomys pernyi	Western slope of Baimangxue Mountain, Deqin County	forest	3776m	28°24’33.376〃	98°58’42.841〃	♀	adult					214.4	negative
Dq20120621-49	2 fleas	Eothenomys custos	Western slope of Baimangxue Mountain, Deqin County	forest	3776m	28°24’33.376〃	98°58’42.841〃	♂	adult					25.6	undetected
Dq20120621-50		Apodemus latronum	Western slope of Baimangxue Mountain, Deqin County	forest	3776m	28°24’33.376〃	98°58’42.841〃	♀	adult					32.6	undetected
Dq20120621-51		Apodemus latronum	Western slope of Baimangxue Mountain, Deqin County	forest	3776m	28°24’33.376〃	98°58’42.841〃	♀	adult					22.6	undetected
Dq20120621-52		Apodemus latronum	Western slope of Baimangxue Mountain, Deqin County	forest	3776m	28°24’33.376〃	98°58’42.841〃	♀	adult					23.3	undetected
Dq20120621-53		Apodemus draco	Western slope of Baimangxue Mountain, Deqin County	forest	3776m	28°24’33.376〃	98°58’42.841〃	♂	adult					24.7	negative
Dq20120621-54		Apodemus draco	Western slope of Baimangxue Mountain, Deqin County	forest	3776m	28°24’33.376〃	98°58’42.841〃	♂	adult					31.6	undetected
Dq20120621-55	1 flea	Apodemus latronum	Western slope of Baimangxue Mountain, Deqin County	forest	3776m	28°24’33.376〃	98°58’42.841〃	♂	adult					26.1	undetected
Dq20120621-56		Apodemus draco	Western slope of Baimangxue Mountain, Deqin County	forest	3776m	28°24’33.376〃	98°58’42.841〃	♂	adult					21.4	undetected
Dq20120621-57		Apodemus draco	Western slope of Baimangxue Mountain, Deqin County	forest	3776m	28°24’33.376〃	98°58’42.841〃	♀	adult					18.6	undetected
Dq20120621-58		Eothenomys custos	Western slope of Baimangxue Mountain, Deqin County	forest	3776m	28°24’33.376〃	98°58’42.841〃	♀	adult					29.8	negative
Dq20120621-59	3 fleas	Eothenomys custos	Western slope of Baimangxue Mountain, Deqin County	forest	3776m	28°24’33.376〃	98°58’42.841〃	♂	adult					27.9	undetected
Dq20120621-60		Apodemus draco	Western slope of Baimangxue Mountain, Deqin County	forest	3776m	28°24’33.376〃	98°58’42.841〃	♂	adult					22.1	undetected
Dq20120621-61		Apodemus latronum	Western slope of Baimangxue Mountain, Deqin County	forest	3776m	28°24’33.376〃	98°58’42.841〃	♂	adult					35.2	undetected
Dq20120621-62		Apodemus latronum	Western slope of Baimangxue Mountain, Deqin County	forest	3776m	28°24’33.376〃	98°58’42.841〃	♂	adult					36.4	undetected
Dq20120621-63	4 fleas	Ochotona thibetana	Western slope of Baimangxue Mountain, Deqin County	forest	3776m	28°24’33.376〃	98°58’42.841〃	♀	pubertal					37.2	negative
Dq20120622-64		Eothenomys custos	Western slope of Baimangxue Mountain, Deqin County	forest	3789m	28°24’35.188〃	98°58’40.539〃	♀	adult					31.3	undetected
Dq20120622-65	1 flea	Apodemus latronum	Western slope of Baimangxue Mountain, Deqin County	forest	3789m	28°24’35.188〃	98°58’40.539〃	♂	adult					39.6	undetected
Dq20120622-66	3 fleas	Apodemus latronum	Western slope of Baimangxue Mountain, Deqin County	forest	3789m	28°24’35.188〃	98°58’40.539〃	♂	adult					17.7	undetected
Dq20120622-67		Eothenomys custos	Western slope of Baimangxue Mountain, Deqin County	forest	3789m	28°24’35.188〃	98°58’40.539〃	♀	adult					26.8	undetected
Dq20120622-68	1 flea	Eothenomys custos	Western slope of Baimangxue Mountain, Deqin County	forest	3789m	28°24’35.188〃	98°58’40.539〃	♀	adult					28.9	undetected
Dq20120622-69		Apodemus draco	Western slope of Baimangxue Mountain, Deqin County	forest	3789m	28°24’35.188〃	98°58’40.539〃	♀	adult					22.3	undetected
Dq20120622-70		Apodemus draco	Western slope of Baimangxue Mountain, Deqin County	forest	3789m	28°24’35.188〃	98°58’40.539〃	♀	adult					22.3	undetected
Dq20120622-71	5 fleas	Eothenomys custos	Western slope of Baimangxue Mountain, Deqin County	forest	3789m	28°24’35.188〃	98°58’40.539〃	♂	adult					26.1	undetected
Dq20120622-72		Eothenomys custos	Western slope of Baimangxue Mountain, Deqin County	forest	3789m	28°24’35.188〃	98°58’40.539〃	♂	adult					30.1	undetected
Dq20120622-73	2 fleas	Eothenomys custos	Western slope of Baimangxue Mountain, Deqin County	forest	3789m	28°24’35.188〃	98°58’40.539〃	♂	pubertal					11.8	undetected
Dq20120622-74	2 fleas	Eothenomys custos	Western slope of Baimangxue Mountain, Deqin County	forest	3789m	28°24’35.188〃	98°58’40.539〃	♂	adult					27.7	undetected
Dq20120622-75	3 fleas	Apodemus latronum	Western slope of Baimangxue Mountain, Deqin County	forest	3789m	28°24’35.188〃	98°58’40.539〃	♂	adult					35.1	negative
Dq20120622-76	2 fleas	Apodemus latronum	Western slope of Baimangxue Mountain, Deqin County	forest	3789m	28°24’35.188〃	98°58’40.539〃	♂	adult					34.7	undetected
Dq20120622-77	2 fleas	Eothenomys custos	Western slope of Baimangxue Mountain, Deqin County	forest	3789m	28°24’35.188〃	98°58’40.539〃	♀	adult					26.8	undetected
Dq20120622-78	1 flea	Eothenomys custos	Western slope of Baimangxue Mountain, Deqin County	forest	3789m	28°24’35.188〃	98°58’40.539〃	♂	adult					26.8	negative
Dq20120622-79	2 fleas	Eothenomys custos	Western slope of Baimangxue Mountain, Deqin County	forest	3789m	28°24’35.188〃	98°58’40.539〃	♂	adult					27.5	undetected
Dq20120622-80	2 fleas	Eothenomys custos	Western slope of Baimangxue Mountain, Deqin County	forest	3789m	28°24’35.188〃	98°58’40.539〃	♂	adult					25.6	undetected
Dq20120622-81	1 flea	Apodemus latronum	Western slope of Baimangxue Mountain, Deqin County	forest	3789m	28°24’35.188〃	98°58’40.539〃	♀	adult					30.5	undetected
Dq20120622-82		Apodemus latronum	Western slope of Baimangxue Mountain, Deqin County	forest	3789m	28°24’35.188〃	98°58’40.539〃	♀	adult					30.6	negative
Dq20120622-83	6 fleas	Apodemus latronum	Western slope of Baimangxue Mountain, Deqin County	forest	3789m	28°24’35.188〃	98°58’40.539〃	♂	adult					34.2	undetected
Dq20120622-84		Apodemus latronum	Western slope of Baimangxue Mountain, Deqin County	forest	3789m	28°24’35.188〃	98°58’40.539〃	♂	adult					33.4	undetected
Dq20120622-85	1 flea	Eothenomys custos	Western slope of Baimangxue Mountain, Deqin County	forest	3789m	28°24’35.188〃	98°58’40.539〃	♀	adult					27	undetected
Dq20120622-86	1 flea	Eothenomys custos	Western slope of Baimangxue Mountain, Deqin County	forest	3789m	28°24’35.188〃	98°58’40.539〃	♂	adult					25.1	undetected
Dq20120622-87	1 flea	Eothenomys custos	Western slope of Baimangxue Mountain, Deqin County	forest	3789m	28°24’35.188〃	98°58’40.539〃	♀	adult					25.1	undetected
Dq20120622-88		Soriculus leucops(?)	Western slope of Baimangxue Mountain, Deqin County	forest	3789m	28°24’35.188〃	98°58’40.539〃	♂	adult					5	undetected
Dq20120622-89		Apodemus draco	Western slope of Baimangxue Mountain, Deqin County	forest	3789m	28°24’35.188〃	98°58’40.539〃	♂	adult					22.9	undetected
Dq20120622-90	2 fleas	Apodemus latronum	Western slope of Baimangxue Mountain, Deqin County	forest	3789m	28°24’35.188〃	98°58’40.539〃	♀	adult					26.4	undetected
Dq20120622-91		Apodemus draco	Western slope of Baimangxue Mountain, Deqin County	forest	3789m	28°24’35.188〃	98°58’40.539〃	♀	adult					20.1	undetected
Dq20120622-92		Apodemus draco	Western slope of Baimangxue Mountain, Deqin County	forest	3789m	28°24’35.188〃	98°58’40.539〃	♀	adult					19.3	undetected
Dq20120622-93		Ochotona thibetana	Western slope of Baimangxue Mountain, Deqin County	forest	3789m	28°24’35.188〃	98°58’40.539〃	♀	adult					90.4	undetected
Dq20120622-94		Apodemus draco	Western slope of Baimangxue Mountain, Deqin County	forest	3789m	28°24’35.188〃	98°58’40.539〃	♂	adult					22.2	undetected
Dq20120622-95		Ochotona thibetana	Western slope of Baimangxue Mountain, Deqin County	forest	3789m	28°24’35.188〃	98°58’40.539〃	♀	adult					87.7	undetected
Dq20120622-96	1 flea	Apodemus draco	Western slope of Baimangxue Mountain, Deqin County	forest	3789m	28°24’35.188〃	98°58’40.539〃	♀	adult					18.5	undetected
Dq20120622-97	1 flea	Apodemus draco	Western slope of Baimangxue Mountain, Deqin County	forest	3789m	28°24’35.188〃	98°58’40.539〃	♀	adult					20.1	undetected
Dq20120622-98		Apodemus draco	Western slope of Baimangxue Mountain, Deqin County	forest	3789m	28°24’35.188〃	98°58’40.539〃	♀	adult					21.4	undetected
Dq20120622-99		Soriculus leucops(?)	Western slope of Baimangxue Mountain, Deqin County	forest	3789m	28°24’35.188〃	98°58’40.539〃	♀	adult					4.8	negative
Dq20120622-100		Apodemus draco	Western slope of Baimangxue Mountain, Deqin County	forest	3789m	28°24’35.188〃	98°58’40.539〃	♀	adult					18.3	undetected
Dq20120622-101	1 flea	Eothenomys custos	Western slope of Baimangxue Mountain, Deqin County	forest	3789m	28°24’35.188〃	98°58’40.539〃	♂	adult					24.6	undetected
Dq20120622-102	4 fleas	Dremomys pernyi	Western slope of Baimangxue Mountain, Deqin County	forest	3789m	28°24’35.188〃	98°58’40.539〃	♂	adult					187.5	undetected
Dq20120622-103	2 fleas	Dremomys pernyi	Western slope of Baimangxue Mountain, Deqin County	forest	3789m	28°24’35.188〃	98°58’40.539〃	♂	adult					192.9	negative
Dq20120622-104	8 fleas	Eothenomys custos	Western slope of Baimangxue Mountain, Deqin County	forest	3789m	28°24’35.188〃	98°58’40.539〃	♂	adult					22.6	undetected
Dq20120622-105		Eothenomys custos	Western slope of Baimangxue Mountain, Deqin County	forest	3789m	28°24’35.188〃	98°58’40.539〃	♂	adult					25.3	undetected
Dq20120622-106	5 fleas	Eothenomys custos	Western slope of Baimangxue Mountain, Deqin County	forest	3789m	28°24’35.188〃	98°58’40.539〃	♂	adult					25.2	negative
Dq20120622-107	1 flea	Apodemus draco	Shengping Town, Deqin County	residential		28°26’43.204〃	98°55’01.062〃	♀	adult					17.5	undetected
Dq20120622-108		Apodemus draco	Shengping Town, Deqin County	residential		28°26’43.204〃	98°55’01.062〃	♀	adult					20.9	undetected
Dq20120622-109	1 flea	Apodemus draco	Shengping Town, Deqin County	residential		28°26’43.204〃	98°55’01.062〃	♂	pubertal					23.4	undetected
Dq20120622-110		Apodemus chevrieri	Shengping Town, Deqin County	residential		28°26’43.204〃	98°55’01.062〃	♂	adult					43.2	undetected
Dq20120622-111		R. nitidus	Shengping Town, Deqin County	residential		28°26’43.204〃	98°55’01.062〃	♀	adult					40.9	undetected
Dq20120623-112	2 fleas	Ochotona thibetana	Western slope of Baimangxue Mountain, Deqin County	forest	4146.61m	28°23’26.285〃	98°59’35.731〃	♀	adult					101.6	undetected
Dq20120623-113	1 flea	Apodemus latronum	Western slope of Baimangxue Mountain, Deqin County	forest	4146.61m	28°23’26.285〃	98°59’35.731〃	♂	adult					37.5	undetected
Dq20120623-114		Apodemus latronum	Western slope of Baimangxue Mountain, Deqin County	forest	4146.61m	28°23’26.285〃	98°59’35.731〃	♂	adult					28.8	undetected
Dq20120623-115	1 flea	Pitymys leucurus(?)	Western slope of Baimangxue Mountain, Deqin County	forest	4146.61m	28°23’26.285〃	98°59’35.731〃	♀	adult					41	undetected
Dq20120623-116		Apodemus latronum	Western slope of Baimangxue Mountain, Deqin County	forest	4146.61m	28°23’26.285〃	98°59’35.731〃	♂	adult					39.8	undetected
Dq20120623-117		Apodemus draco	Western slope of Baimangxue Mountain, Deqin County	forest	4146.61m	28°23’26.285〃	98°59’35.731〃	♀	adult					19.4	undetected
Dq20120623-118		Apodemus draco	Western slope of Baimangxue Mountain, Deqin County	forest	4146.61m	28°23’26.285〃	98°59’35.731〃	♀	adult					26.2	negative
Dq20120623-119		Apodemus latronum	Western slope of Baimangxue Mountain, Deqin County	forest	4146.61m	28°23’26.285〃	98°59’35.731〃	♂	adult					34.8	undetected
Dq20120623-120		Apodemus latronum	Western slope of Baimangxue Mountain, Deqin County	forest	4146.61m	28°23’26.285〃	98°59’35.731〃	♂	adult					32.9	undetected
Dq20120623-121		Apodemus latronum	Western slope of Baimangxue Mountain, Deqin County	forest	4146.61m	28°23’26.285〃	98°59’35.731〃	♀	adult					30.5	undetected
Dq20120623-122		Apodemus latronum	Western slope of Baimangxue Mountain, Deqin County	forest	4146.61m	28°23’26.285〃	98°59’35.731〃	♀	adult					28.7	undetected
Dq20120623-123	2 fleas	Apodemus latronum	Western slope of Baimangxue Mountain, Deqin County	forest	4146.61m	28°23’26.285〃	98°59’35.731〃	♂	adult					39.5	negative
Dq20120623-124	2 fleas	Ochotona thibetana	Western slope of Baimangxue Mountain, Deqin County	forest	4146.61m	28°23’26.285〃	98°59’35.731〃	♀	adult					117.3	undetected
Dq20120623-125		Apodemus latronum	Western slope of Baimangxue Mountain, Deqin County	forest	4146.61m	28°23’26.285〃	98°59’35.731〃	♀	adult					25.2	undetected
Dq20120623-126		Apodemus latronum	Western slope of Baimangxue Mountain, Deqin County	forest	4146.61m	28°23’26.285〃	98°59’35.731〃	♂	adult					36.8	undetected
Dq20120623-127	2 fleas	Pitymys leucurus	Western slope of Baimangxue Mountain, Deqin County	forest	4146.61m	28°23’26.285〃	98°59’35.731〃	♀	adult					32.1	undetected
Dq20120623-128		Apodemus draco	Western slope of Baimangxue Mountain, Deqin County	forest	4146.61m	28°23’26.285〃	98°59’35.731〃	♂	adult					24.7	undetected
Dq20120623-129	1 flea	Pitymys leucurus	Western slope of Baimangxue Mountain, Deqin County	forest	4146.61m	28°23’26.285〃	98°59’35.731〃	♂	adult					34.2	undetected
Dq20120623-130		Ochotona thibetana	Western slope of Baimangxue Mountain, Deqin County	forest	4146.61m	28°23’26.285〃	98°59’35.731〃	♀	adult					63.2	undetected
Dq20120623-131		Ochotona thibetana	Western slope of Baimangxue Mountain, Deqin County	forest	4146.61m	28°23’26.285〃	98°59’35.731〃	♀	adult					52.1	negative
Dq20120623-132		Apodemus draco	Western slope of Baimangxue Mountain, Deqin County	forest	4146.61m	28°23’26.285〃	98°59’35.731〃	♂	adult					27.4	undetected
Dq20120623-133		Apodemus draco	Western slope of Baimangxue Mountain, Deqin County	forest	4146.61m	28°23’26.285〃	98°59’35.731〃	♀	adult					22.4	undetected
Dq20120623-134		Pitymys leucurus	Western slope of Baimangxue Mountain, Deqin County	forest	4146.61m	28°23’26.285〃	98°59’35.731〃	♀	adult					32.6	undetected
Dq20120623-135		Pitymys leucurus	Western slope of Baimangxue Mountain, Deqin County	forest	4146.61m	28°23’26.285〃	98°59’35.731〃	♂	adult					40.2	positive	positive
Dq20120623-136		Pitymys leucurus	Western slope of Baimangxue Mountain, Deqin County	forest	4146.61m	28°23’26.285〃	98°59’35.731〃	♂	adult					32.6	undetected
Dq20120623-137		Apodemus latronum	Western slope of Baimangxue Mountain, Deqin County	forest	4146.61m	28°23’26.285〃	98°59’35.731〃	♂	adult					42.2	undetected
Dq20120623-138		Apodemus latronum	Western slope of Baimangxue Mountain, Deqin County	forest	4146.61m	28°23’26.285〃	98°59’35.731〃	♂	adult					27.5	undetected
Dq20120623-139		Apodemus draco	Western slope of Baimangxue Mountain, Deqin County	forest	4146.61m	28°23’26.285〃	98°59’35.731〃	♀	adult					28.9	undetected
Dq20120623-140	1 flea	Ochotona thibetana	Western slope of Baimangxue Mountain, Deqin County	forest	4146.61m	28°23’26.285〃	98°59’35.731〃	♂	pubertal					37.9	undetected
Dq20120623-141		Ochotona thibetana	Western slope of Baimangxue Mountain, Deqin County	forest	4146.61m	28°23’26.285〃	98°59’35.731〃	♂	pubertal					40.8	negative
Dq20120623-142		Apodemus draco	Western slope of Baimangxue Mountain, Deqin County	forest	4146.61m	28°23’26.285〃	98°59’35.731〃	♂	adult					26.4	undetected
Dq20120623-143		Apodemus latronum	Western slope of Baimangxue Mountain, Deqin County	forest	4146.61m	28°23’26.285〃	98°59’35.731〃	♂	adult					36.6	undetected
Dq20120623-144		Pitymys leucurus	Western slope of Baimangxue Mountain, Deqin County	forest	4146.61m	28°23’26.285〃	98°59’35.731〃	♂	adult					37.5	undetected
Dq20120623-145		Niviventer confucianus	Western slope of Baimangxue Mountain, Deqin County	forest	4146.61m	28°23’26.285〃	98°59’35.731〃	♂	adult					78.2	undetected
Dq20120623-146		Apodemus latronum	Western slope of Baimangxue Mountain, Deqin County	forest	4146.61m	28°23’26.285〃	98°59’35.731〃	♀	adult					28.6	undetected
Dq20120623-147		Apodemus draco	Western slope of Baimangxue Mountain, Deqin County	forest	4146.61m	28°23’26.285〃	98°59’35.731〃	♂	adult					28	undetected
Dq20120623-148		Apodemus draco	Western slope of Baimangxue Mountain, Deqin County	forest	4146.61m	28°23’26.285〃	98°59’35.731〃	♀	adult					24.4	negative
Dq20120623-149		Ochotona thibetana	Western slope of Baimangxue Mountain, Deqin County	forest	4146.61m	28°23’26.285〃	98°59’35.731〃	♀	pubertal					35.1	undetected
Dq20120623-150	2 fleas	Pitymys leucurus	Western slope of Baimangxue Mountain, Deqin County	forest	4146.61m	28°23’26.285〃	98°59’35.731〃	♀	adult					42.4	undetected
Dq20120623-151		Ochotona thibetana	Western slope of Baimangxue Mountain, Deqin County	forest	4146.61m	28°23’26.285〃	98°59’35.731〃	♀	adult					57.7	undetected
Dq20120623-152		Apodemus draco	Western slope of Baimangxue Mountain, Deqin County	forest	4146.61m	28°23’26.285〃	98°59’35.731〃	♀	adult					26.7	undetected
Dq20120623-153		Pitymys leucurus	Western slope of Baimangxue Mountain, Deqin County	forest	4146.61m	28°23’26.285〃	98°59’35.731〃	♂	adult					37.4	undetected
Dq20120623-154		Pitymys leucurus	Western slope of Baimangxue Mountain, Deqin County	forest	4146.61m	28°23’26.285〃	98°59’35.731〃	♂	adult					38.3	negative
Dq20120623-155		Pitymys leucurus	Western slope of Baimangxue Mountain, Deqin County	forest	4146.61m	28°23’26.285〃	98°59’35.731〃	♀	adult					30.8	undetected
Dq20120623-156		Apodemus latronum	Western slope of Baimangxue Mountain, Deqin County	forest	4146.61m	28°23’26.285〃	98°59’35.731〃	♂	adult					44.8	undetected
Dq20120623-157		Apodemus latronum	Western slope of Baimangxue Mountain, Deqin County	forest	4146.61m	28°23’26.285〃	98°59’35.731〃	♂	adult					22.1	undetected
Dq20120623-158	1 flea	Apodemus latronum	Western slope of Baimangxue Mountain, Deqin County	forest	4146.61m	28°23’26.285〃	98°59’35.731〃	♀	adult					26.1	negative
Dq20120623-159		Apodemus draco	Western slope of Baimangxue Mountain, Deqin County	forest	4146.61m	28°23’26.285〃	98°59’35.731〃	♀	adult					21.7	undetected
Dq20120623-160	1 flea	Apodemus latronum	Western slope of Baimangxue Mountain, Deqin County	forest	4146.61m	28°23’26.285〃	98°59’35.731〃	♀	adult					32.8	undetected
Dq20120623-161		Pitymys leucurus	Western slope of Baimangxue Mountain, Deqin County	forest	4146.61m	28°23’26.285〃	98°59’35.731〃	♀	adult					38.3	undetected
Dq20120623-162		Apodemus draco	Western slope of Baimangxue Mountain, Deqin County	forest	4146.61m	28°23’26.285〃	98°59’35.731〃	♂	adult					25.1	undetected
Dq20120623-163		Pitymys leucurus	Western slope of Baimangxue Mountain, Deqin County	forest	4146.61m	28°23’26.285〃	98°59’35.731〃	♂	adult					22.3	undetected
Dq20120623-164		Apodemus latronum	Western slope of Baimangxue Mountain, Deqin County	forest	4146.61m	28°23’26.285〃	98°59’35.731〃	♀	adult					31.5	undetected
Dq20120623-165		Eothenomys custos	Western slope of Baimangxue Mountain, Deqin County	forest	4146.61m	28°23’26.285〃	98°59’35.731〃	♂	adult					27.7	negative
Dq20120623-166	3 fleas	Apodemus latronum	Western slope of Baimangxue Mountain, Deqin County	forest	4146.61m	28°23’26.285〃	98°59’35.731〃	♀	adult					20	undetected
Dq20120623-167		Ochotona thibetana	Western slope of Baimangxue Mountain, Deqin County	forest	4146.61m	28°23’26.285〃	98°59’35.731〃	♀	adult					48.3	negative
Dq20120623-168		Apodemus latronum	Western slope of Baimangxue Mountain, Deqin County	forest	4146.61m	28°23’26.285〃	98°59’35.731〃	♂	adult					39.1	undetected
Dq20120623-169		Pitymys leucurus	Western slope of Baimangxue Mountain, Deqin County	forest	4146.61m	28°23’26.285〃	98°59’35.731〃	♂	adult					42.1	undetected
Dq20120623-170		Pitymys leucurus	Western slope of Baimangxue Mountain, Deqin County	forest	4146.61m	28°23’26.285〃	98°59’35.731〃	♀	adult					50.6	undetected
Dq20120623-171		Pitymys leucurus	Western slope of Baimangxue Mountain, Deqin County	forest	4146.61m	28°23’26.285〃	98°59’35.731〃	♀	adult					39	undetected
Dq20120623-172		Apodemus latronum	Western slope of Baimangxue Mountain, Deqin County	forest	4146.61m	28°23’26.285〃	98°59’35.731〃	♂	pubertal					8.9	undetected
Dq20120623-173		Apodemus latronum	Western slope of Baimangxue Mountain, Deqin County	forest	4146.61m	28°23’26.285〃	98°59’35.731〃	♂	adult					38.4	undetected
Dq20120623-174	2 fleas	Pitymys leucurus	Western slope of Baimangxue Mountain, Deqin County	forest	4146.61m	28°23’26.285〃	98°59’35.731〃	♀	adult					42	negative
Dq20120623-175		Apodemus draco	Western slope of Baimangxue Mountain, Deqin County	forest	4146.61m	28°23’26.285〃	98°59’35.731〃	♂	adult					25.5	undetected
Dq20120623-176		Eothenomys custos	Western slope of Baimangxue Mountain, Deqin County	forest	4146.61m	28°23’26.285〃	98°59’35.731〃	♀	adult					28.4	undetected
Dq20120623-177		Eothenomys custos	Western slope of Baimangxue Mountain, Deqin County	forest	4146.61m	28°23’26.285〃	98°59’35.731〃	♀	adult					29.7	undetected
Dq20120623-178		Pitymys leucurus	Western slope of Baimangxue Mountain, Deqin County	forest	4146.61m	28°23’26.285〃	98°59’35.731〃	♂	adult					37.3	undetected
Dq20120623-179		Eothenomys custos	Western slope of Baimangxue Mountain, Deqin County	forest	4146.61m	28°23’26.285〃	98°59’35.731〃	♂	adult					26.4	undetected
Dq20120623-180		Apodemus latronum	Western slope of Baimangxue Mountain, Deqin County	forest	4146.61m	28°23’26.285〃	98°59’35.731〃	♂	adult					37.3	undetected
Dq20120623-181		Apodemus latronum	Western slope of Baimangxue Mountain, Deqin County	forest	4146.61m	28°23’26.285〃	98°59’35.731〃	♂	adult					33.1	undetected
Dq20120623-182	1flea	Eothenomys custos	Western slope of Baimangxue Mountain, Deqin County	forest	4146.61m	28°23’26.285〃	98°59’35.731〃	♂	adult					29.6	undetected
Dq20120623-183		Eothenomys custos	Western slope of Baimangxue Mountain, Deqin County	forest	4146.61m	28°23’26.285〃	98°59’35.731〃	♀	pubertal					19.4	undetected
Dq20120623-184		Nasillus gracilis	Western slope of Baimangxue Mountain, Deqin County	forest	4146.61m	28°23’26.285〃	98°59’35.731〃	♀	adult					11.1	undetected
Dq20120623-185		Apodemus latronum	Western slope of Baimangxue Mountain, Deqin County	forest	4146.61m	28°23’26.285〃	98°59’35.731〃	♀	adult					25	undetected
Dq20120623-186		Apodemus latronum	Western slope of Baimangxue Mountain, Deqin County	forest	4146.61m	28°23’26.285〃	98°59’35.731〃	♀	adult					31.3	undetected
Dq20120623-187		Apodemus draco	Western slope of Baimangxue Mountain, Deqin County	forest	4146.61m	28°23’26.285〃	98°59’35.731〃	♂	adult					26.2	undetected
Dq20120623-188	1 flea	Eothenomys custos	Western slope of Baimangxue Mountain, Deqin County	forest	4146.61m	28°23’26.285〃	98°59’35.731〃	♂	adult					24.8	negative
Dq20120623-189		Apodemus draco	Western slope of Baimangxue Mountain, Deqin County	forest	4146.61m	28°23’26.285〃	98°59’35.731〃	♀	adult					22.4	undetected
Dq20120623-190		Apodemus latronum	Western slope of Baimangxue Mountain, Deqin County	forest	4146.61m	28°23’26.285〃	98°59’35.731〃	♂	adult					33.3	undetected
Dq20120623-191		Apodemus draco	Western slope of Baimangxue Mountain, Deqin County	forest	4146.61m	28°23’26.285〃	98°59’35.731〃	♀	adult					22.7	undetected
Dq20120623-192	1 flea	Apodemus draco	Western slope of Baimangxue Mountain, Deqin County	forest	4146.61m	28°23’26.285〃	98°59’35.731〃	♂	adult					28.9	undetected
Dq20120623-193		Apodemus latronum	Western slope of Baimangxue Mountain, Deqin County	forest	4146.61m	28°23’26.285〃	98°59’35.731〃	♀	adult					41.6	undetected
Dq20120623-194		Apodemus draco	Western slope of Baimangxue Mountain, Deqin County	forest	4146.61m	28°23’26.285〃	98°59’35.731〃	♂	adult					25.4	negative
Dq20120623-195		Apodemus draco	Western slope of Baimangxue Mountain, Deqin County	forest	4146.61m	28°23’26.285〃	98°59’35.731〃	♂	adult					27.3	undetected
Dq20120623-196		Apodemus latronum	Western slope of Baimangxue Mountain, Deqin County	forest	4146.61m	28°23’26.285〃	98°59’35.731〃	♂	adult					32.7	undetected
Dq20120623-197		Apodemus draco	Western slope of Baimangxue Mountain, Deqin County	forest	4146.61m	28°23’26.285〃	98°59’35.731〃	♀	adult					26.8	undetected
Dq20120623-198		Apodemus latronum	Western slope of Baimangxue Mountain, Deqin County	forest	4146.61m	28°23’26.285〃	98°59’35.731〃	♂	adult					27	negative
Dq20120623-199		Eothenomys custos	Western slope of Baimangxue Mountain, Deqin County	forest	4146.61m	28°23’26.285〃	98°59’35.731〃	♀	adult					29.9	undetected
Dq20120624-200		Apodemus draco	Western slope of Baimangxue Mountain, Deqin County	forest	4200	28°23’07.685〃	98°59’40.180〃	♀	adult					23.3	undetected
Dq20120624-201	2 fleas	Eothenomys custos	Western slope of Baimangxue Mountain, Deqin County	forest	4200	28°23’07.685〃	98°59’40.180〃	♂	adult					29.2	undetected
Dq20120624-202		Apodemus latronum	Western slope of Baimangxue Mountain, Deqin County	forest	4200	28°23’07.685〃	98°59’40.180〃	♂	adult					44.4	undetected
Dq20120624-203		Apodemus draco	Western slope of Baimangxue Mountain, Deqin County	forest	4200	28°23’07.685〃	98°59’40.180〃	♂	pubertal					26.6	undetected
Dq20120624-204		Apodemus draco	Western slope of Baimangxue Mountain, Deqin County	forest	4200	28°23’07.685〃	98°59’40.180〃	♀	adult					20.6	undetected
Dq20120624-205		Eothenomys custos	Western slope of Baimangxue Mountain, Deqin County	forest	4200	28°23’07.685〃	98°59’40.180〃	♀	adult					20.5	negative
Dq20120624-206	1 flea	Ochotona thibetana	Western slope of Baimangxue Mountain, Deqin County	forest	4200	28°23’07.685〃	98°59’40.180〃	♂	adult					70.7	undetected
Dq20120624-207		Apodemus draco	Western slope of Baimangxue Mountain, Deqin County	forest	4200	28°23’07.685〃	98°59’40.180〃	♀	adult					15.9	undetected
Dq20120624-208		Apodemus latronum	Western slope of Baimangxue Mountain, Deqin County	forest	4200	28°23’07.685〃	98°59’40.180〃	♂	adult					39.1	undetected
Dq20120624-209		Apodemus latronum	Western slope of Baimangxue Mountain, Deqin County	forest	4200	28°23’07.685〃	98°59’40.180〃	♂	adult					37.2	undetected
Dq20120624-210	4 fleas	Eothenomys custos	Western slope of Baimangxue Mountain, Deqin County	forest	4200	28°23’07.685〃	98°59’40.180〃	♀	adult					25.8	undetected
Dq20120624-211	2 fleas	Eothenomys custos	Western slope of Baimangxue Mountain, Deqin County	forest	4200	28°23’07.685〃	98°59’40.180〃	♀	adult					28.8	undetected
Dq20120624-212	2 fleas	Apodemus latronum	Western slope of Baimangxue Mountain, Deqin County	forest	4200	28°23’07.685〃	98°59’40.180〃	♂	adult					38.9	undetected
Dq20120624-213		Apodemus draco	Western slope of Baimangxue Mountain, Deqin County	forest	4200	28°23’07.685〃	98°59’40.180〃	♂	adult					16.5	undetected
Dq20120624-214	1 flea	Eothenomys custos	Western slope of Baimangxue Mountain, Deqin County	forest	4200	28°23’07.685〃	98°59’40.180〃	♀	adult					27.1	undetected
Dq20120624-215		Apodemus draco	Western slope of Baimangxue Mountain, Deqin County	forest	4200	28°23’07.685〃	98°59’40.180〃	♂	adult					26.1	undetected
Dq20120624-216	1 flea	Pitymys leucurus	Western slope of Baimangxue Mountain, Deqin County	forest	4200	28°23’07.685〃	98°59’40.180〃	♂	adult					27.5	negative
Dq20120624-217		Apodemus draco	Western slope of Baimangxue Mountain, Deqin County	forest	4200	28°23’07.685〃	98°59’40.180〃	♀	adult					23.8	undetected
Dq20120624-218	1 flea	Apodemus draco	Western slope of Baimangxue Mountain, Deqin County	forest	4200	28°23’07.685〃	98°59’40.180〃	♀	adult					27.6	undetected
Dq20120624-219	1 flea	Eothenomys custos	Western slope of Baimangxue Mountain, Deqin County	forest	4200	28°23’07.685〃	98°59’40.180〃	♂	adult					24.5	undetected
Dq20120624-220	6 fleas	Ochotona thibetana	Western slope of Baimangxue Mountain, Deqin County	forest	4200	28°23’07.685〃	98°59’40.180〃	♀	adult					76	undetected
Dq20120624-221		Apodemus draco	Western slope of Baimangxue Mountain, Deqin County	forest	4200	28°23’07.685〃	98°59’40.180〃	♀	adult					28.8	undetected
Dq20120624-222	4fleas	Apodemus latronum	Western slope of Baimangxue Mountain, Deqin County	forest	4200	28°23’07.685〃	98°59’40.180〃	♂	adult					51.1	undetected
Dq20120624-223	2 fleas	Apodemus latronum	Western slope of Baimangxue Mountain, Deqin County	forest	4200	28°23’07.685〃	98°59’40.180〃	♂	adult					48.1	undetected
Dq20120624-224		Apodemus draco	Western slope of Baimangxue Mountain, Deqin County	forest	4200	28°23’07.685〃	98°59’40.180〃	♀	adult					17.5	negative
Dq20120624-225		Apodemus latronum	Western slope of Baimangxue Mountain, Deqin County	forest	4200	28°23’07.685〃	98°59’40.180〃	♂	adult					33.8	undetected
Dq20120624-226		Apodemus latronum	Western slope of Baimangxue Mountain, Deqin County	forest	4200	28°23’07.685〃	98°59’40.180〃	♂	adult					26.4	undetected
Dq20120624-227		Apodemus latronum	Western slope of Baimangxue Mountain, Deqin County	forest	4200	28°23’07.685〃	98°59’40.180〃	♀	adult					25.3	undetected
Dq20120624-228	1 flea	Niviventer confucianus	Western slope of Baimangxue Mountain, Deqin County	forest	4200	28°23’07.685〃	98°59’40.180〃	♂	adult					57.2	undetected
Dq20120624-229		Apodemus latronum	Western slope of Baimangxue Mountain, Deqin County	forest	4200	28°23’07.685〃	98°59’40.180〃	♂	adult					29.3	undetected
Dq20120624-230		Apodemus draco	Western slope of Baimangxue Mountain, Deqin County	forest	4200	28°23’07.685〃	98°59’40.180〃	♂	adult					26.7	undetected
Dq20120624-231	1 flea	Apodemus latronum	Western slope of Baimangxue Mountain, Deqin County	forest	4200	28°23’07.685〃	98°59’40.180〃	♂	adult					34	undetected
Dq20120624-232	2 fleas	Apodemus draco	Western slope of Baimangxue Mountain, Deqin County	forest	4200	28°23’07.685〃	98°59’40.180〃	♂	adult					26	negative
Dq20120624-233	1 flea	Apodemus latronum	Western slope of Baimangxue Mountain, Deqin County	forest	4200	28°23’07.685〃	98°59’40.180〃	♀	adult					29.9	undetected
Dq20120624-234		Eothenomys custos	Western slope of Baimangxue Mountain, Deqin County	forest	4200	28°23’07.685〃	98°59’40.180〃	♂	adult					28.5	undetected
Dq20120624-235		Eothenomys custos	Western slope of Baimangxue Mountain, Deqin County	forest	4200	28°23’07.685〃	98°59’40.180〃	♀	adult					31	undetected
Dq20120624-236		Ochotona thibetana	Western slope of Baimangxue Mountain, Deqin County	forest	4200	28°23’07.685〃	98°59’40.180〃	♀	adult					106.9	undetected
Dq20120624-237	1 flea	Apodemus draco	Western slope of Baimangxue Mountain, Deqin County	forest	4200	28°23’07.685〃	98°59’40.180〃	♂	adult					30	undetected
Dq20120624-238	1 flea	Eothenomys custos	Western slope of Baimangxue Mountain, Deqin County	forest	4200	28°23’07.685〃	98°59’40.180〃	♀	adult					30.8	negative
Dq20120624-239	2 fleas	Eothenomys custos	Western slope of Baimangxue Mountain, Deqin County	forest	4200	28°23’07.685〃	98°59’40.180〃	♂	adult					24.8	undetected
Dq20120624-240	1 flea	Apodemus draco	Western slope of Baimangxue Mountain, Deqin County	forest	4200	28°23’07.685〃	98°59’40.180〃	♀	adult					27.1	undetected
Dq20120624-241		Apodemus latronum	Western slope of Baimangxue Mountain, Deqin County	forest	4200	28°23’07.685〃	98°59’40.180〃	♀	adult					25.9	undetected
Dq20120624-242	1 flea	Eothenomys custos	Western slope of Baimangxue Mountain, Deqin County	forest	4200	28°23’07.685〃	98°59’40.180〃	♂	adult					25.2	undetected
Dq20120624-243		Apodemus latronum	Western slope of Baimangxue Mountain, Deqin County	forest	4200	28°23’07.685〃	98°59’40.180〃	♂	adult					40.2	undetected
Dq20120624-244		Apodemus latronum	Western slope of Baimangxue Mountain, Deqin County	forest	4200	28°23’07.685〃	98°59’40.180〃	♂	adult					25.3	undetected
Dq20120624-245	2 fleas	Eothenomys custos	Western slope of Baimangxue Mountain, Deqin County	forest	4200	28°23’07.685〃	98°59’40.180〃	♂	adult					22.8	undetected
Dq20120624-246		Apodemus latronum	Western slope of Baimangxue Mountain, Deqin County	forest	4200	28°23’07.685〃	98°59’40.180〃	♂	adult					37.7	negative
Dq20120624-247		Apodemus draco	Western slope of Baimangxue Mountain, Deqin County	forest	4200	28°23’07.685〃	98°59’40.180〃	♂	adult					25.2	undetected
Dq20120624-248		Apodemus draco	Western slope of Baimangxue Mountain, Deqin County	forest	4200	28°23’07.685〃	98°59’40.180〃	♂	adult					29.2	undetected
Dq20120624-249	4 fleas	Apodemus draco	Western slope of Baimangxue Mountain, Deqin County	forest	4200	28°23’07.685〃	98°59’40.180〃	♂	adult					28	undetected
Dq20120624-250	1 flea	Eothenomys custos	Western slope of Baimangxue Mountain, Deqin County	forest	4200	28°23’07.685〃	98°59’40.180〃	♀	adult					24.3	undetected
Dq20120624-251		Apodemus draco	Western slope of Baimangxue Mountain, Deqin County	forest	4200	28°23’07.685〃	98°59’40.180〃	♂	adult					23.9	undetected
Dq20120624-252	1 flea	Eothenomys custos	Western slope of Baimangxue Mountain, Deqin County	forest	4200	28°23’07.685〃	98°59’40.180〃	♂	adult					26.1	undetected
Dq20120624-253		Apodemus latronum	Western slope of Baimangxue Mountain, Deqin County	forest	4200	28°23’07.685〃	98°59’40.180〃	♀	adult					35.5	undetected
Dq20120624-254	1 flea	Apodemus draco	Western slope of Baimangxue Mountain, Deqin County	forest	4200	28°23’07.685〃	98°59’40.180〃	♀	adult					25.5	undetected
Dq20120624-255	2 fleas	Ochotona thibetana	Western slope of Baimangxue Mountain, Deqin County	forest	4200	28°23’07.685〃	98°59’40.180〃	♀	adult					101	undetected
Dq20120624-256		Ochotona thibetana	Western slope of Baimangxue Mountain, Deqin County	forest	4200	28°23’07.685〃	98°59’40.180〃	♂	adult					34.5	undetected
Dq20120624-257		Apodemus latronum	Western slope of Baimangxue Mountain, Deqin County	forest	4200	28°23’07.685〃	98°59’40.180〃	♂	adult					36.4	negative
Dq20120624-258		Apodemus latronum	Western slope of Baimangxue Mountain, Deqin County	forest	4200	28°23’07.685〃	98°59’40.180〃	♂	adult					38.7	undetected
Dq20120624-259		Nasillus gracilis	Western slope of Baimangxue Mountain, Deqin County	forest	4200	28°23’07.685〃	98°59’40.180〃	♂	adult					9.7	undetected
Dq20120624-260		Apodemus draco	Western slope of Baimangxue Mountain, Deqin County	forest	4200	28°23’07.685〃	98°59’40.180〃	♀	adult					15.1	undetected
Dq20120624-261		Apodemus draco	Western slope of Baimangxue Mountain, Deqin County	forest	4200	28°23’07.685〃	98°59’40.180〃	♂	adult					21.4	undetected
Dq20120624-262		Ochotona thibetana	Western slope of Baimangxue Mountain, Deqin County	forest	4200	28°23’07.685〃	98°59’40.180〃	♀	adult					83.3	undetected
Dq20120624-263		Ochotona thibetana	Western slope of Baimangxue Mountain, Deqin County	forest	4200	28°23’07.685〃	98°59’40.180〃	♀	adult					76.9	negative
Dq20120624-264	3 fleas	Eothenomys custos	Western slope of Baimangxue Mountain, Deqin County	forest	4200	28°23’07.685〃	98°59’40.180〃	♀	adult					33	undetected
Dq20120624-265		Eothenomys custos	Western slope of Baimangxue Mountain, Deqin County	forest	4200	28°23’07.685〃	98°59’40.180〃	♂	adult					28.5	undetected
Dq20120624-266		Apodemus draco	Western slope of Baimangxue Mountain, Deqin County	forest	4200	28°23’07.685〃	98°59’40.180〃	♀	adult					26.6	undetected
Dq20120624-267		Apodemus latronum	Western slope of Baimangxue Mountain, Deqin County	forest	4200	28°23’07.685〃	98°59’40.180〃	♂	pubertal					27.8	undetected
Dq20120624-268		Apodemus draco	Western slope of Baimangxue Mountain, Deqin County	forest	4200	28°23’07.685〃	98°59’40.180〃	♀	adult					24.2	undetected
Dq20120624-269		Apodemus latronum	Western slope of Baimangxue Mountain, Deqin County	forest	4200	28°23’07.685〃	98°59’40.180〃	♀	adult					27	undetected
Dq20120624-270	1 flea	Apodemus latronum	Western slope of Baimangxue Mountain, Deqin County	forest	4200	28°23’07.685〃	98°59’40.180〃	♂	adult					32.1	undetected
Dq20120624-271		Apodemus latronum	Western slope of Baimangxue Mountain, Deqin County	forest	4200	28°23’07.685〃	98°59’40.180〃	♀	pubertal					24	undetected
Dq20120624-272	1 flea	Ochotona thibetana	Western slope of Baimangxue Mountain, Deqin County	forest	4200	28°23’07.685〃	98°59’40.180〃	♀	pubertal					39.2	undetected
Dq20120624-273		Apodemus latronum	Western slope of Baimangxue Mountain, Deqin County	forest	4200	28°23’07.685〃	98°59’40.180〃	♀	adult					41.5	undetected
Dq20120624-274	3 fleas	Eothenomys custos	Western slope of Baimangxue Mountain, Deqin County	forest	4200	28°23’07.685〃	98°59’40.180〃	♀	adult					22.9	undetected
Dq20120625-275		Dremomys pernyi	Western slope of Baimangxue Mountain, Deqin County	forest	4312.97m	28°22’54.621〃	99°00’12.323〃	♂	adult					179	undetected
Dq20120625-276	1 flea	Pitymys leucurus	Western slope of Baimangxue Mountain, Deqin County	forest	4312.97m	28°22’54.621〃	99°00’12.323〃	♂	adult					26.9	undetected
Dq20120625-277	2 fleas	Ochotona thibetana	Western slope of Baimangxue Mountain, Deqin County	forest	4312.97m	28°22’54.621〃	99°00’12.323〃	♀	pubertal					65.2	undetected
Dq20120625-278	2 fleas	Niviventer confucianus	Western slope of Baimangxue Mountain, Deqin County	forest	4312.97m	28°22’54.621〃	99°00’12.323〃	♂	adult					45.1	undetected
Dq20120625-279	1 flea	Apodemus latronum	Western slope of Baimangxue Mountain, Deqin County	forest	4312.97m	28°22’54.621〃	99°00’12.323〃	♂	adult					39.7	undetected
Dq20120625-280	1 flea	Apodemus latronum	Western slope of Baimangxue Mountain, Deqin County	forest	4312.97m	28°22’54.621〃	99°00’12.323〃	♀	pubertal					18.5	undetected
Dq20120625-281	1 flea	Apodemus latronum	Western slope of Baimangxue Mountain, Deqin County	forest	4312.97m	28°22’54.621〃	99°00’12.323〃	♂	adult					36.5	undetected
Dq20120625-282		Apodemus draco	Western slope of Baimangxue Mountain, Deqin County	forest	4312.97m	28°22’54.621〃	99°00’12.323〃	♂	adult					27.5	undetected
Dq20120625-283	2 fleas	Eothenomys custos	Western slope of Baimangxue Mountain, Deqin County	forest	4312.97m	28°22’54.621〃	99°00’12.323〃	♂	adult					22.9	undetected
Dq20120625-284		Eothenomys custos	Western slope of Baimangxue Mountain, Deqin County	forest	4312.97m	28°22’54.621〃	99°00’12.323〃	♀	adult					31.4	undetected
Dq20120625-285	2 fleas	Apodemus latronum	Western slope of Baimangxue Mountain, Deqin County	forest	4312.97m	28°22’54.621〃	99°00’12.323〃	♀	adult					31.7	undetected
Dq20120625-286		Eothenomys custos	Western slope of Baimangxue Mountain, Deqin County	forest	4312.97m	28°22’54.621〃	99°00’12.323〃	♀	pubertal					7.6	undetected
Dq20120625-287	1 flea	Eothenomys custos	Western slope of Baimangxue Mountain, Deqin County	forest	4312.97m	28°22’54.621〃	99°00’12.323〃	♀	adult					26.3	undetected
Dq20120625-288	1 flea	Apodemus draco	Western slope of Baimangxue Mountain, Deqin County	forest	4312.97m	28°22’54.621〃	99°00’12.323〃	♂	adult					24.8	undetected
Dq20120625-289		Pitymys leucurus	Western slope of Baimangxue Mountain, Deqin County	forest	4312.97m	28°22’54.621〃	99°00’12.323〃	♀	adult					31.9	undetected
Dq20120625-290		Suneus murinus？	Western slope of Baimangxue Mountain, Deqin County	forest	4312.97m	28°22’54.621〃	99°00’12.323〃	♂	adult					6	undetected
Dq20120625-291	1 flea	Apodemus draco	Western slope of Baimangxue Mountain, Deqin County	forest	4312.97m	28°22’54.621〃	99°00’12.323〃	♂	adult					25.8	undetected
Dq20120625-292	2 fleas	Eothenomys custos	Western slope of Baimangxue Mountain, Deqin County	forest	4312.97m	28°22’54.621〃	99°00’12.323〃	♂	adult					22.3	undetected
Dq20120625-293	1 flea	Eothenomys custos	Western slope of Baimangxue Mountain, Deqin County	forest	4312.97m	28°22’54.621〃	99°00’12.323〃	♂	adult					30.4	negative
Dq20120625-294	2 fleas	Apodemus draco	Western slope of Baimangxue Mountain, Deqin County	forest	4312.97m	28°22’54.621〃	99°00’12.323〃	♂	adult					27.9	undetected
Dq20120625-295	2 fleas	Apodemus latronum	Western slope of Baimangxue Mountain, Deqin County	forest	4312.97m	28°22’54.621〃	99°00’12.323〃	♂	adult					41.3	undetected
Dq20120625-296	3 fleas	Apodemus latronum	Western slope of Baimangxue Mountain, Deqin County	forest	4312.97m	28°22’54.621〃	99°00’12.323〃	♂	pubertal					29.1	undetected
Dq20120625-297		Apodemus latronum	Western slope of Baimangxue Mountain, Deqin County	forest	4312.97m	28°22’54.621〃	99°00’12.323〃	♀	adult					26.8	undetected
Dq20120625-298	1 flea	Eothenomys custos?	Western slope of Baimangxue Mountain, Deqin County	forest	4312.97m	28°22’54.621〃	99°00’12.323〃	♂	adult					32.3	undetected
Dq20120625-299		Apodemus draco	Western slope of Baimangxue Mountain, Deqin County	forest	4312.97m	28°22’54.621〃	99°00’12.323〃	♂	adult					25.1	undetected
Dq20120625-300		Apodemus draco	Western slope of Baimangxue Mountain, Deqin County	forest	4312.97m	28°22’54.621〃	99°00’12.323〃	♀	pubertal					18	undetected
Dq20120625-301		Apodemus draco	Western slope of Baimangxue Mountain, Deqin County	forest	4312.97m	28°22’54.621〃	99°00’12.323〃	♂	adult					25.5	negative
Dq20120625-302		Eothenomys custos	Western slope of Baimangxue Mountain, Deqin County	forest	4312.97m	28°22’54.621〃	99°00’12.323〃	♀	adult					25.2	undetected
Dq20120625-303		Pitymys leucurus	Western slope of Baimangxue Mountain, Deqin County	forest	4312.97m	28°22’54.621〃	99°00’12.323〃	♀	adult					30.6	undetected
Dq20120625-304		Pitymys leucurus	Western slope of Baimangxue Mountain, Deqin County	forest	4312.97m	28°22’54.621〃	99°00’12.323〃	♂	adult					28.8	undetected
Dq20120625-305		Apodemus latronum	Western slope of Baimangxue Mountain, Deqin County	forest	4312.97m	28°22’54.621〃	99°00’12.323〃	♀	adult					27.5	undetected
Dq20120625-306	3 fleas	Apodemus latronum	Western slope of Baimangxue Mountain, Deqin County	forest	4312.97m	28°22’54.621〃	99°00’12.323〃	♂	adult					33	undetected
Dq20120625-307	2 fleas	Apodemus latronum	Western slope of Baimangxue Mountain, Deqin County	forest	4312.97m	28°22’54.621〃	99°00’12.323〃	♂	adult					40.7	undetected
Dq20120625-308	1 flea	Apodemus latronum	Western slope of Baimangxue Mountain, Deqin County	forest	4312.97m	28°22’54.621〃	99°00’12.323〃	♀	adult					22.7	undetected
Dq20120625-309	1 flea	Apodemus latronum	Western slope of Baimangxue Mountain, Deqin County	forest	4312.97m	28°22’54.621〃	99°00’12.323〃	♂	adult					24.4	undetected
Dq20120625-310		Apodemus latronum	Western slope of Baimangxue Mountain, Deqin County	forest	4312.97m	28°22’54.621〃	99°00’12.323〃	♀	adult					22.8	undetected
Dq20120625-311		Apodemus draco	Western slope of Baimangxue Mountain, Deqin County	forest	4312.97m	28°22’54.621〃	99°00’12.323〃	♂	adult					28	undetected
Dq20120625-312		Pitymys leucurus	Western slope of Baimangxue Mountain, Deqin County	forest	4312.97m	28°22’54.621〃	99°00’12.323〃	♂	adult					30	negative
Dq20120625-313		Apodemus draco	Western slope of Baimangxue Mountain, Deqin County	forest	4312.97m	28°22’54.621〃	99°00’12.323〃	♂	adult					25.1	undetected
Dq20120625-314		Apodemus draco	Western slope of Baimangxue Mountain, Deqin County	forest	4312.97m	28°22’54.621〃	99°00’12.323〃	♂	adult					20.6	undetected
Dq20120625-315	1 flea	Apodemus latronum	Western slope of Baimangxue Mountain, Deqin County	forest	4312.97m	28°22’54.621〃	99°00’12.323〃	♀	adult					26	undetected
Dq20120625-316		Apodemus latronum	Western slope of Baimangxue Mountain, Deqin County	forest	4312.97m	28°22’54.621〃	99°00’12.323〃	♀	adult					31.9	undetected
Dq20120625-317		Apodemus latronum	Western slope of Baimangxue Mountain, Deqin County	forest	4312.97m	28°22’54.621〃	99°00’12.323〃	♂	adult					27.4	undetected
Dq20120625-318		Pitymys leucurus	Western slope of Baimangxue Mountain, Deqin County	forest	4312.97m	28°22’54.621〃	99°00’12.323〃	♀	adult					32	undetected
Dq20120625-319		Pitymys leucurus	Western slope of Baimangxue Mountain, Deqin County	forest	4312.97m	28°22’54.621〃	99°00’12.323〃	♂	adult					30.4	undetected
Dq20120625-320		Apodemus draco	Western slope of Baimangxue Mountain, Deqin County	forest	4312.97m	28°22’54.621〃	99°00’12.323〃	♀	adult					21.6	undetected
Dq20120625-321		Apodemus latronum	Western slope of Baimangxue Mountain, Deqin County	forest	4312.97m	28°22’54.621〃	99°00’12.323〃	♂	adult					26.6	undetected
Dq20120625-322		Apodemus draco	Western slope of Baimangxue Mountain, Deqin County	forest	4312.97m	28°22’54.621〃	99°00’12.323〃	♀	adult					20.1	undetected
Dq20120625-323		Apodemus draco	Western slope of Baimangxue Mountain, Deqin County	forest	4312.97m	28°22’54.621〃	99°00’12.323〃	♀	adult					21	undetected
Dq20120625-324		Apodemus latronum	Western slope of Baimangxue Mountain, Deqin County	forest	4312.97m	28°22’54.621〃	99°00’12.323〃	♀	adult					26.1	undetected
Dq20120625-325		Eothenomys custos	Western slope of Baimangxue Mountain, Deqin County	forest	4312.97m	28°22’54.621〃	99°00’12.323〃	♀	pubertal					7.3	undetected
Dq20120625-326		Apodemus draco	Western slope of Baimangxue Mountain, Deqin County	forest	4312.97m	28°22’54.621〃	99°00’12.323〃	♂	adult					24.5	undetected
Dq20120626-327		Pitymys leucurus	Eastern slope of Baimangxue Mountain, Deqin County	forest	4200m	28°21’45.658〃	99°01’46.060〃	♀	adult					36.8	undetected
Dq20120626-328		Ochotona thibetana	Eastern slope of Baimangxue Mountain, Deqin County	forest	4200m	28°21’45.658〃	99°01’46.060〃	♀	adult					80.1	undetected
Dq20120626-329		Vernaya fulva	Eastern slope of Baimangxue Mountain, Deqin County	forest	4200m	28°21’45.658〃	99°01’46.060〃	♂	adult					11.7	negative
Dq20120626-330	2 fleas	Pitymys leucurus	Eastern slope of Baimangxue Mountain, Deqin County	forest	4200m	28°21’45.658〃	99°01’46.060〃	♂	adult					29.5	undetected
Dq20120626-331		Sorex cylindricauda	Eastern slope of Baimangxue Mountain, Deqin County	forest	4200m	28°21’45.658〃	99°01’46.060〃	♀	adult					5.4	negative
Dq20120626-332		Apodemus latronum	Eastern slope of Baimangxue Mountain, Deqin County	forest	4200m	28°21’45.658〃	99°01’46.060〃	♂	adult					21.3	undetected
Dq20120626-333		Apodemus latronum	Eastern slope of Baimangxue Mountain, Deqin County	forest	4200m	28°21’45.658〃	99°01’46.060〃	♂	adult					38.8	undetected
Dq20120626-334	1 flea	Apodemus latronum	Eastern slope of Baimangxue Mountain, Deqin County	forest	4200m	28°21’45.658〃	99°01’46.060〃	♂	adult					28.1	undetected
Dq20120626-335		Apodemus latronum	Eastern slope of Baimangxue Mountain, Deqin County	forest	4200m	28°21’45.658〃	99°01’46.060〃	♂	adult					39	undetected
Dq20120626-336		Apodemus latronum	Eastern slope of Baimangxue Mountain, Deqin County	forest	4200m	28°21’45.658〃	99°01’46.060〃	♂	adult					31.5	undetected
Dq20120626-337		Apodemus latronum	Eastern slope of Baimangxue Mountain, Deqin County	forest	4200m	28°21’45.658〃	99°01’46.060〃	♂	adult					37.3	undetected
Dq20120626-338	2 fleas	Apodemus latronum	Eastern slope of Baimangxue Mountain, Deqin County	forest	4200m	28°21’45.658〃	99°01’46.060〃	♂	adult					41.7	negative
Dq20120626-339	1 flea	Apodemus latronum	Eastern slope of Baimangxue Mountain, Deqin County	forest	4200m	28°21’45.658〃	99°01’46.060〃	♂	adult					23	undetected
Dq20120626-340		Pitymys leucurus	Eastern slope of Baimangxue Mountain, Deqin County	forest	4200m	28°21’45.658〃	99°01’46.060〃	♂	adult					30.8	undetected
Dq20120626-341	1 flea	Apodemus draco	Eastern slope of Baimangxue Mountain, Deqin County	forest	4200m	28°21’45.658〃	99°01’46.060〃	♂	adult					32	undetected
Dq20120626-342		Apodemus draco	Eastern slope of Baimangxue Mountain, Deqin County	forest	4200m	28°21’45.658〃	99°01’46.060〃	♂	adult					25.3	undetected
Dq20120626-343		Apodemus draco	Eastern slope of Baimangxue Mountain, Deqin County	forest	4200m	28°21’45.658〃	99°01’46.060〃	♂	adult					23.3	undetected
Dq20120626-344		Pitymys leucurus	Eastern slope of Baimangxue Mountain, Deqin County	forest	4200m	28°21’45.658〃	99°01’46.060〃	♀	adult					29.2	undetected
Dq20120626-345	1 flea	Apodemus latronum	Eastern slope of Baimangxue Mountain, Deqin County	forest	4200m	28°21’45.658〃	99°01’46.060〃	♂	adult					26.5	undetected
Dq20120626-346		Pitymys leucurus	Eastern slope of Baimangxue Mountain, Deqin County	forest	4200m	28°21’45.658〃	99°01’46.060〃	♀	adult					20	undetected
Dq20120626-347	1 flea	Pitymys leucurus	Eastern slope of Baimangxue Mountain, Deqin County	forest	4200m	28°21’45.658〃	99°01’46.060〃	♀	adult					25.3	undetected
Dq20120626-348		Apodemus latronum	Eastern slope of Baimangxue Mountain, Deqin County	forest	4200m	28°21’45.658〃	99°01’46.060〃	♂	adult					38.1	undetected
Dq20120626-349		Pitymys leucurus	Eastern slope of Baimangxue Mountain, Deqin County	forest	4200m	28°21’45.658〃	99°01’46.060〃	♀	adult					41.2	undetected
Dq20120626-350	9 fleas	Ochotona thibetana	Eastern slope of Baimangxue Mountain, Deqin County	forest	4200m	28°21’45.658〃	99°01’46.060〃	♂	adult					69.9	undetected
Dq20120626-351		Apodemus draco	Eastern slope of Baimangxue Mountain, Deqin County	forest	4200m	28°21’45.658〃	99°01’46.060〃	♀	adult					22.8	negative
Dq20120626-352		Pitymys leucurus	Eastern slope of Baimangxue Mountain, Deqin County	forest	4200m	28°21’45.658〃	99°01’46.060〃	♂	adult					31.7	undetected
Dq20120626-353		Apodemus latronum	Eastern slope of Baimangxue Mountain, Deqin County	forest	4200m	28°21’45.658〃	99°01’46.060〃	♂	adult					42.1	undetected
Dq20120626-354		Apodemus latronum	Eastern slope of Baimangxue Mountain, Deqin County	forest	4200m	28°21’45.658〃	99°01’46.060〃	♀	adult					37.5	undetected
Dq20120626-355		Apodemus latronum	Eastern slope of Baimangxue Mountain, Deqin County	forest	4200m	28°21’45.658〃	99°01’46.060〃	♀	adult					33.4	undetected
Dq20120626-356	2 fleas	Ochotona thibetana	Eastern slope of Baimangxue Mountain, Deqin County	forest	4200m	28°21’45.658〃	99°01’46.060〃	♂	adult					71	negative
Dq20120626-357		Eothenomys custos	Eastern slope of Baimangxue Mountain, Deqin County	forest	4200m	28°21’45.658〃	99°01’46.060〃	♂	adult					27.1	undetected
Dq20120626-358		Apodemus draco	Eastern slope of Baimangxue Mountain, Deqin County	forest	4200m	28°21’45.658〃	99°01’46.060〃	♂	adult					28.7	undetected
Dq20120626-359		Apodemus latronum	Eastern slope of Baimangxue Mountain, Deqin County	forest	4200m	28°21’45.658〃	99°01’46.060〃	♀	adult					36.2	undetected
Dq20120626-360	1 flea	Eothenomys custos	Eastern slope of Baimangxue Mountain, Deqin County	forest	4200m	28°21’45.658〃	99°01’46.060〃	♀	adult					28.1	undetected
Dq20120626-361		Eothenomys custos	Eastern slope of Baimangxue Mountain, Deqin County	forest	4200m	28°21’45.658〃	99°01’46.060〃	♀	adult					30.8	undetected
Dq20120626-362	1 flea	Eothenomys custos	Eastern slope of Baimangxue Mountain, Deqin County	forest	4200m	28°21’45.658〃	99°01’46.060〃	♀	adult					24.5	undetected
Dq20120626-363		Pitymys leucurus	Eastern slope of Baimangxue Mountain, Deqin County	forest	4200m	28°21’45.658〃	99°01’46.060〃	♂	adult					31.1	undetected
Dq20120626-364		Eothenomys custos	Eastern slope of Baimangxue Mountain, Deqin County	forest	4200m	28°21’45.658〃	99°01’46.060〃	♀	adult					29.5	undetected
Dq20120626-365		Eothenomys custos	Eastern slope of Baimangxue Mountain, Deqin County	forest	4200m	28°21’45.658〃	99°01’46.060〃	♀	adult					21.9	negative
Dq20120626-366		Apodemus draco	Eastern slope of Baimangxue Mountain, Deqin County	forest	4200m	28°21’45.658〃	99°01’46.060〃	♀	adult					23.1	undetected
Dq20120626-367	1 flea	Eothenomys custos	Eastern slope of Baimangxue Mountain, Deqin County	forest	4200m	28°21’45.658〃	99°01’46.060〃	♂	adult					29.4	undetected
Dq20120626-368		Ochotona thibetana	Eastern slope of Baimangxue Mountain, Deqin County	forest	4200m	28°21’45.658〃	99°01’46.060〃	♀	adult					77.9	undetected
Dq20120626-369		Ochotona thibetana	Eastern slope of Baimangxue Mountain, Deqin County	forest	4200m	28°21’45.658〃	99°01’46.060〃	♂	adult					90	negative
Dq20120625-370		Eothenomys custos	Eastern slope of Baimangxue Mountain, Deqin County	forest	4312.97m	28°22’54.621〃	99°00’12.323〃	♀	pubertal					8	undetected
Dq20120627-371		Ochotona thibetana	Eastern slope of Baimangxue Mountain, Deqin County	forest	4234.20m	28°22’22.518〃	99°01’12.079〃	♂	adult					82.3	undetected
Dq20120627-372		Apodemus draco	Eastern slope of Baimangxue Mountain, Deqin County	forest	4234.20m	28°22’22.518〃	99°01’12.079〃	♂	adult					19.2	negative
Dq20120627-373		Apodemus draco	Eastern slope of Baimangxue Mountain, Deqin County	forest	4234.20m	28°22’22.518〃	99°01’12.079〃	♂	adult					24.5	undetected
Dq20120627-374		Pitymys leucurus	Eastern slope of Baimangxue Mountain, Deqin County	forest	4234.20m	28°22’22.518〃	99°01’12.079〃	♀	adult					25.5	undetected
Dq20120627-375	2 fleas	Apodemus latronum	Eastern slope of Baimangxue Mountain, Deqin County	forest	4234.20m	28°22’22.518〃	99°01’12.079〃	♂	adult					37.7	negative
Dq20120627-376		Eothenomys custos	Eastern slope of Baimangxue Mountain, Deqin County	forest	4234.20m	28°22’22.518〃	99°01’12.079〃	♂	adult					29.2	undetected
Dq20120627-377		Apodemus draco	Eastern slope of Baimangxue Mountain, Deqin County	forest	4234.20m	28°22’22.518〃	99°01’12.079〃	♂	adult					28.6	undetected
Dq20120627-378		Apodemus draco	Eastern slope of Baimangxue Mountain, Deqin County	forest	4234.20m	28°22’22.518〃	99°01’12.079〃	♀	adult					25.2	negative
Dq20120627-379		Pitymys leucurus(?)	Eastern slope of Baimangxue Mountain, Deqin County	forest	4234.20m	28°22’22.518〃	99°01’12.079〃	♂	adult					37.8	undetected
Dq20120627-380	2 fleas	Apodemus latronum	Eastern slope of Baimangxue Mountain, Deqin County	forest	4234.20m	28°22’22.518〃	99°01’12.079〃	♀	adult					42.7	undetected
Dq20120627-381	1 flea	Eothenomys custos	Eastern slope of Baimangxue Mountain, Deqin County	forest	4234.20m	28°22’22.518〃	99°01’12.079〃	♀	adult					26.1	undetected
Dq20120627-382		Eothenomys custos	Eastern slope of Baimangxue Mountain, Deqin County	forest	4234.20m	28°22’22.518〃	99°01’12.079〃	♀	pubertal					10.9	undetected
Dq20120627-383		Apodemus draco	Eastern slope of Baimangxue Mountain, Deqin County	forest	4234.20m	28°22’22.518〃	99°01’12.079〃	♂	adult					22.7	undetected
Dq20120627-384		Pitymys leucurus(?)	Eastern slope of Baimangxue Mountain, Deqin County	forest	4234.20m	28°22’22.518〃	99°01’12.079〃	♂	adult					22.8	negative
Dq20120627-385		Eothenomys custos	Eastern slope of Baimangxue Mountain, Deqin County	forest	4234.20m	28°22’22.518〃	99°01’12.079〃	♂	adult					27.3	undetected
Dq20120627-386		Apodemus draco	Eastern slope of Baimangxue Mountain, Deqin County	forest	4234.20m	28°22’22.518〃	99°01’12.079〃	♂	adult					28.8	undetected
Dq20120627-387	2 fleas	Ochotona thibetana	Eastern slope of Baimangxue Mountain, Deqin County	forest	4234.20m	28°22’22.518〃	99°01’12.079〃	♀	adult					81	undetected
Dq20120627-388		Apodemus latronum	Eastern slope of Baimangxue Mountain, Deqin County	forest	4234.20m	28°22’22.518〃	99°01’12.079〃	♀	adult					26.9	undetected
Dq20120627-389		Ochotona thibetana	Eastern slope of Baimangxue Mountain, Deqin County	forest	4234.20m	28°22’22.518〃	99°01’12.079〃	♀	adult					95.6	negative
Dq20120627-390		Pitymys leucurus	Eastern slope of Baimangxue Mountain, Deqin County	forest	4234.20m	28°22’22.518〃	99°01’12.079〃	♀	adult					36.5	undetected
Dq20120627-391	1 flea	Apodemus latronum	Eastern slope of Baimangxue Mountain, Deqin County	forest	4234.20m	28°22’22.518〃	99°01’12.079〃	♀	adult					34.6	undetected
Dq20120627-392		Pitymys leucurus	Eastern slope of Baimangxue Mountain, Deqin County	forest	4234.20m	28°22’22.518〃	99°01’12.079〃	♀	adult					32.8	undetected
Dq20120627-393	6 fleas	Ochotona thibetana	Eastern slope of Baimangxue Mountain, Deqin County	forest	4234.20m	28°22’22.518〃	99°01’12.079〃	♂	adult					39.4	undetected
Dq20120627-394	5 fleas	Eothenomys custos	Eastern slope of Baimangxue Mountain, Deqin County	forest	4234.20m	28°22’22.518〃	99°01’12.079〃	♀	adult					25.4	undetected
Dq20120627-395	4 fleas	Eothenomys custos	Eastern slope of Baimangxue Mountain, Deqin County	forest	4234.20m	28°22’22.518〃	99°01’12.079〃	♀	adult					26.8	negative
Dq20120627-396	2 fleas	Eothenomys custos	Eastern slope of Baimangxue Mountain, Deqin County	forest	4234.20m	28°22’22.518〃	99°01’12.079〃	♀	adult					33.7	undetected
Dq20120627-397	2 fleas	Apodemus draco	Eastern slope of Baimangxue Mountain, Deqin County	forest	4234.20m	28°22’22.518〃	99°01’12.079〃	♂	adult					30.5	undetected
Dq20120627-398	2 fleas	Pitymys leucurus	Eastern slope of Baimangxue Mountain, Deqin County	forest	4234.20m	28°22’22.518〃	99°01’12.079〃	♀	adult					37.1	undetected
Dq20120627-399		Ochotona thibetana	Eastern slope of Baimangxue Mountain, Deqin County	forest	4234.20m	28°22’22.518〃	99°01’12.079〃	♂	adult					81.6	negative
Dq20120627-400	8 fleas	Eothenomys custos	Eastern slope of Baimangxue Mountain, Deqin County	forest	4234.20m	28°22’22.518〃	99°01’12.079〃	♀	adult					26.1	undetected
Dq20120627-401		Apodemus latronum	Eastern slope of Baimangxue Mountain, Deqin County	forest	4234.20m	28°22’22.518〃	99°01’12.079〃	♂	adult					36.2	undetected
Dq20120627-402		Apodemus draco	Eastern slope of Baimangxue Mountain, Deqin County	forest	4234.20m	28°22’22.518〃	99°01’12.079〃	♂	adult					28.3	undetected
Dq20120627-403		Apodemus draco	Eastern slope of Baimangxue Mountain, Deqin County	forest	4234.20m	28°22’22.518〃	99°01’12.079〃	♀	adult					15.6	undetected
Dq20120627-404		Apodemus latronum	Eastern slope of Baimangxue Mountain, Deqin County	forest	4234.20m	28°22’22.518〃	99°01’12.079〃	♀	adult					19.4	negative
Dq20120627-405	2 fleas	Pitymys leucurus	Eastern slope of Baimangxue Mountain, Deqin County	forest	4234.20m	28°22’22.518〃	99°01’12.079〃	♀	adult					39.7	undetected
Dq20120627-406		Pitymys leucurus	Eastern slope of Baimangxue Mountain, Deqin County	forest	4234.20m	28°22’22.518〃	99°01’12.079〃	♂	adult					36.7	undetected
Dq20120627-407		Pitymys leucurus	Eastern slope of Baimangxue Mountain, Deqin County	forest	4234.20m	28°22’22.518〃	99°01’12.079〃	♂	adult					39.3	undetected
Dq20120627-408		Apodemus draco	Eastern slope of Baimangxue Mountain, Deqin County	forest	4234.20m	28°22’22.518〃	99°01’12.079〃	♂	adult					26.6	negative
Dq20120627-409		Pitymys leucurus	Eastern slope of Baimangxue Mountain, Deqin County	forest	4234.20m	28°22’22.518〃	99°01’12.079〃	♀	pubertal					13.9	undetected
Dq20120627-410		Pitymys leucurus	Eastern slope of Baimangxue Mountain, Deqin County	forest	4234.20m	28°22’22.518〃	99°01’12.079〃	♀	pubertal					12	undetected
Dq20120627-411		Apodemus draco	Eastern slope of Baimangxue Mountain, Deqin County	forest	4234.20m	28°22’22.518〃	99°01’12.079〃	♂	adult					16.1	undetected
Dq20120627-412		Ochotona thibetana	Eastern slope of Baimangxue Mountain, Deqin County	forest	4234.20m	28°22’22.518〃	99°01’12.079〃	♂	adult					42.6	negative
Dq20120627-413	1 flea	Apodemus draco	Eastern slope of Baimangxue Mountain, Deqin County	forest	4234.20m	28°22’22.518〃	99°01’12.079〃	♂	adult					36.7	undetected
Dq20120627-414		Apodemus draco	Eastern slope of Baimangxue Mountain, Deqin County	forest	4234.20m	28°22’22.518〃	99°01’12.079〃	♀	adult					19	undetected
Dq20120627-415	3 fleas	Eothenomys custos	Eastern slope of Baimangxue Mountain, Deqin County	forest	4234.20m	28°22’22.518〃	99°01’12.079〃	♂	adult					29.7	undetected
Dq20120627-416		Pitymys leucurus	Eastern slope of Baimangxue Mountain, Deqin County	forest	4234.20m	28°22’22.518〃	99°01’12.079〃	♂	adult					32.3	undetected
Dq20120627-417		Pitymys leucurus	Eastern slope of Baimangxue Mountain, Deqin County	forest	4234.20m	28°22’22.518〃	99°01’12.079〃	♂	adult					39.2	undetected
Dq20120627-418		Pitymys leucurus	Eastern slope of Baimangxue Mountain, Deqin County	forest	4234.20m	28°22’22.518〃	99°01’12.079〃	♀	pubertal					10.7	negative
Dq20120627-419		Pitymys leucurus	Eastern slope of Baimangxue Mountain, Deqin County	forest	4234.20m	28°22’22.518〃	99°01’12.079〃	♂	adult					39.9	undetected
Dq20120627-420		Pitymys leucurus	Eastern slope of Baimangxue Mountain, Deqin County	forest	4234.20m	28°22’22.518〃	99°01’12.079〃	♀	adult					49.1	undetected
Dq20120627-421		Pitymys leucurus	Eastern slope of Baimangxue Mountain, Deqin County	forest	4234.20m	28°22’22.518〃	99°01’12.079〃	♀	adult					42.9	undetected
Dq20120627-422	2 fleas	Pitymys leucurus	Eastern slope of Baimangxue Mountain, Deqin County	forest	4234.20m	28°22’22.518〃	99°01’12.079〃	♂	adult					11.5	undetected
Dq20120627-423		Ochotona thibetana	Eastern slope of Baimangxue Mountain, Deqin County	forest	4234.20m	28°22’22.518〃	99°01’12.079〃	♂	adult					85.6	undetected
Dq20120627-424		Apodemus draco	Eastern slope of Baimangxue Mountain, Deqin County	forest	4234.20m	28°22’22.518〃	99°01’12.079〃	♂	adult					19.4	undetected
Dq20120627-425		Apodemus latronum	Eastern slope of Baimangxue Mountain, Deqin County	forest	4234.20m	28°22’22.518〃	99°01’12.079〃	♂	adult					39.5	negative
Dq20120627-426	1 flea	Eothenomys custos	Eastern slope of Baimangxue Mountain, Deqin County	forest	4234.20m	28°22’22.518〃	99°01’12.079〃	♀	adult					28.7	undetected
Dq20120627-427		Eothenomys custos	Eastern slope of Baimangxue Mountain, Deqin County	forest	4234.20m	28°22’22.518〃	99°01’12.079〃	♂	adult					26.4	undetected
Dq20120627-428		Apodemus draco	Eastern slope of Baimangxue Mountain, Deqin County	forest	4234.20m	28°22’22.518〃	99°01’12.079〃	♀	adult					18	undetected
Dq20120627-429		Niviventer fulvescens	Eastern slope of Baimangxue Mountain, Deqin County	forest	4234.20m	28°22’22.518〃	99°01’12.079〃	♂	adult					16.1	undetected
Dq20120627-430		Apodemus draco	Eastern slope of Baimangxue Mountain, Deqin County	forest	4234.20m	28°22’22.518〃	99°01’12.079〃	♂	adult					13.4	undetected
Dq20120627-431	3 fleas	Eothenomys custos	Eastern slope of Baimangxue Mountain, Deqin County	forest	4234.20m	28°22’22.518〃	99°01’12.079〃	♀	adult					24.2	undetected
Dq20120627-432	1 flea	Apodemus draco	Eastern slope of Baimangxue Mountain, Deqin County	forest	4234.20m	28°22’22.518〃	99°01’12.079〃	♀	adult					28	undetected
Dq20120627-433	6 fleas	Eothenomys custos	Eastern slope of Baimangxue Mountain, Deqin County	forest	4234.20m	28°22’22.518〃	99°01’12.079〃	♀	adult					25.2	negative
Dq20120627-434		Eothenomys custos	Eastern slope of Baimangxue Mountain, Deqin County	forest	4234.20m	28°22’22.518〃	99°01’12.079〃	♀	adult					25.2	undetected
Dq20120627-435		Apodemus latronum	Eastern slope of Baimangxue Mountain, Deqin County	forest	4234.20m	28°22’22.518〃	99°01’12.079〃	♂	adult					36.5	undetected
Dq20120627-436		Pitymys leucurus	Eastern slope of Baimangxue Mountain, Deqin County	forest	4234.20m	28°22’22.518〃	99°01’12.079〃	♀	adult					31.9	undetected
Dq20120627-437		Ochotona thibetana	Eastern slope of Baimangxue Mountain, Deqin County	forest	4234.20m	28°22’22.518〃	99°01’12.079〃	♀	adult					93.6	undetected
Dq20120627-438	1 flea	Pitymys leucurus	Eastern slope of Baimangxue Mountain, Deqin County	forest	4234.20m	28°22’22.518〃	99°01’12.079〃	♂	adult					37.3	undetected
Dq20120627-439	3 fleas	Pitymys leucurus	Eastern slope of Baimangxue Mountain, Deqin County	forest	4234.20m	28°22’22.518〃	99°01’12.079〃	♂	adult					35.2	undetected
Dq20120627-440	1 flea	Apodemus latronum	Eastern slope of Baimangxue Mountain, Deqin County	forest	4234.20m	28°22’22.518〃	99°01’12.079〃	♂	adult					43.8	undetected
Dq20120627-441	1 flea	Ochotona thibetana	Eastern slope of Baimangxue Mountain, Deqin County	forest	4234.20m	28°22’22.518〃	99°01’12.079〃	♂	adult					42.6	undetected
Dq20120627-442	3 fleas	Eothenomys custos	Eastern slope of Baimangxue Mountain, Deqin County	forest	4234.20m	28°22’22.518〃	99°01’12.079〃	♀	adult					24.3	undetected
Dq20120627-443		Apodemus draco	Eastern slope of Baimangxue Mountain, Deqin County	forest	4234.20m	28°22’22.518〃	99°01’12.079〃	♀	adult					16	negative
Dq20120627-444		Eothenomys custos	Eastern slope of Baimangxue Mountain, Deqin County	forest	4234.20m	28°22’22.518〃	99°01’12.079〃	♂	adult					23.5	undetected
Dq20120627-445	1 flea	Eothenomys custos	Eastern slope of Baimangxue Mountain, Deqin County	forest	4234.20m	28°22’22.518〃	99°01’12.079〃	♀	adult					30.9	negative
Dq20120627-446	1 flea	Apodemus latronum	Eastern slope of Baimangxue Mountain, Deqin County	forest	4234.20m	28°22’22.518〃	99°01’12.079〃	♀	adult					28.2	undetected
Dq20120627-447	1 flea	Ochotona thibetana	Eastern slope of Baimangxue Mountain, Deqin County	forest	4234.20m	28°22’22.518〃	99°01’12.079〃	♂	adult					84	undetected
Dq20120627-448	1 flea	Eothenomys custos	Eastern slope of Baimangxue Mountain, Deqin County	forest	4234.20m	28°22’22.518〃	99°01’12.079〃	♂	adult					29	undetected
Dq20120627-449	2fleas	Eothenomys custos	Eastern slope of Baimangxue Mountain, Deqin County	forest	4234.20m	28°22’22.518〃	99°01’12.079〃	♂	adult					24.7	undetected
Dq20120627-450		Apodemus latronum	Eastern slope of Baimangxue Mountain, Deqin County	forest	4234.20m	28°22’22.518〃	99°01’12.079〃	♀	adult					20.3	undetected
Dq20120627-451	5 fleas	Ochotona thibetana	Eastern slope of Baimangxue Mountain, Deqin County	forest	4234.20m	28°22’22.518〃	99°01’12.079〃	♂	adult					75.4	undetected
Dq20120627-452	1 flea	Apodemus latronum	Eastern slope of Baimangxue Mountain, Deqin County	forest	4234.20m	28°22’22.518〃	99°01’12.079〃	♂	adult					33.7	undetected
Dq20120627-453		Apodemus latronum	Eastern slope of Baimangxue Mountain, Deqin County	forest	4234.20m	28°22’22.518〃	99°01’12.079〃	♀	adult					31	undetected
Dq20120627-454	5 fleas	Eothenomys custos	Eastern slope of Baimangxue Mountain, Deqin County	forest	4234.20m	28°22’22.518〃	99°01’12.079〃	♂	adult					31.4	undetected
Dq20120627-455	2fleas	Eothenomys custos	Eastern slope of Baimangxue Mountain, Deqin County	forest	4234.20m	28°22’22.518〃	99°01’12.079〃	♂	adult					29.4	undetected
Dq20120627-456	1 flea	Eothenomys custos	Eastern slope of Baimangxue Mountain, Deqin County	forest	4234.20m	28°22’22.518〃	99°01’12.079〃	♂	adult					31.3	undetected
Dq20120627-457		Apodemus draco	Eastern slope of Baimangxue Mountain, Deqin County	forest	4234.20m	28°22’22.518〃	99°01’12.079〃	♀	adult					19	undetected
Dq20120627-458		Ochotona thibetana	Eastern slope of Baimangxue Mountain, Deqin County	forest	4234.20m	28°22’22.518〃	99°01’12.079〃	♂	pubertal					46.2	negative
Dq20120627-459		Apodemus latronum	Eastern slope of Baimangxue Mountain, Deqin County	forest	4234.20m	28°22’22.518〃	99°01’12.079〃	♂	adult					40	undetected
Dq20120627-460		Apodemus draco	Eastern slope of Baimangxue Mountain, Deqin County	forest	4234.20m	28°22’22.518〃	99°01’12.079〃	♂	adult					30.3	undetected
Dq20120627-461		Apodemus draco	Eastern slope of Baimangxue Mountain, Deqin County	forest	4234.20m	28°22’22.518〃	99°01’12.079〃	♂	adult					25.5	undetected
Dq20120627-462		Apodemus latronum	Eastern slope of Baimangxue Mountain, Deqin County	forest	4234.20m	28°22’22.518〃	99°01’12.079〃	♂	adult					46.6	negative
Dq20120627-463	1 flea	Apodemus draco	Eastern slope of Baimangxue Mountain, Deqin County	forest	4234.20m	28°22’22.518〃	99°01’12.079〃	♂	adult					24.1	undetected
Dq20120627-464		Eothenomys custos	Eastern slope of Baimangxue Mountain, Deqin County	forest	4234.20m	28°22’22.518〃	99°01’12.079〃	♀	adult					31.2	undetected
Dq20120627-465		Apodemus draco	Eastern slope of Baimangxue Mountain, Deqin County	forest	4234.20m	28°22’22.518〃	99°01’12.079〃	♂	adult					29.4	undetected
Dq20120627-466	2fleas	Apodemus latronum	Eastern slope of Baimangxue Mountain, Deqin County	forest	4234.20m	28°22’22.518〃	99°01’12.079〃	♂	adult					46.6	undetected
Dq20120627-467		Apodemus latronum	Eastern slope of Baimangxue Mountain, Deqin County	forest	4234.20m	28°22’22.518〃	99°01’12.079〃	♀	adult					19.8	undetected
Dq20120627-468	1 flea	Apodemus draco	Eastern slope of Baimangxue Mountain, Deqin County	forest	4234.20m	28°22’22.518〃	99°01’12.079〃	♂	pubertal					13.6	negative
Dq20120627-469		Eothenomys custos	Eastern slope of Baimangxue Mountain, Deqin County	forest	4234.20m	28°22’22.518〃	99°01’12.079〃	♀	adult					28.6	undetected
Dq20120627-470		Eothenomys custos	Eastern slope of Baimangxue Mountain, Deqin County	forest	4234.20m	28°22’22.518〃	99°01’12.079〃	♀	adult					27.7	undetected
Dq20120627-471		Apodemus latronum	Eastern slope of Baimangxue Mountain, Deqin County	forest	4234.20m	28°22’22.518〃	99°01’12.079〃	♂	adult					32.3	undetected
Dq20120627-472	9 fleas	Eothenomys custos	Eastern slope of Baimangxue Mountain, Deqin County	forest	4234.20m	28°22’22.518〃	99°01’12.079〃	♂	adult					28.5	undetected
Dq20120627-473		Apodemus draco	Eastern slope of Baimangxue Mountain, Deqin County	forest	4234.20m	28°22’22.518〃	99°01’12.079〃	♂	pubertal					15.4	undetected
Dq20120627-474		Apodemus latronum	Eastern slope of Baimangxue Mountain, Deqin County	forest	4234.20m	28°22’22.518〃	99°01’12.079〃	♂	adult					31	undetected
Dq20120627-475	1 flea	Apodemus latronum	Eastern slope of Baimangxue Mountain, Deqin County	forest	4234.20m	28°22’22.518〃	99°01’12.079〃	♂	adult					42	undetected
Dq20120628-476		Ochotona thibetana	Eastern slope of Baimangxue Mountain, Deqin County	forest	3950m	28°20’53.566〃	99°02’24.791〃	♀	adult					72.3	undetected
Dq20120628-477	1 flea	Eothenomys custos	Eastern slope of Baimangxue Mountain, Deqin County	forest	3950m	28°20’53.566〃	99°02’24.791〃	♂	adult					27.2	undetected
Dq20120628-478	1 flea	Eothenomys custos	Eastern slope of Baimangxue Mountain, Deqin County	forest	3950m	28°20’53.566〃	99°02’24.791〃	♂	adult					25.4	undetected
Dq20120628-479	3 fleas	Eothenomys custos	Eastern slope of Baimangxue Mountain, Deqin County	forest	3950m	28°20’53.566〃	99°02’24.791〃	♀	adult					23.2	undetected
Dq20120628-480	1 flea	Eothenomys custos	Eastern slope of Baimangxue Mountain, Deqin County	forest	3950m	28°20’53.566〃	99°02’24.791〃	♀	adult					25.3	undetected
Dq20120628-481		Ochotona thibetana	Eastern slope of Baimangxue Mountain, Deqin County	forest	3950m	28°20’53.566〃	99°02’24.791〃	♂	adult					82.1	undetected
Dq20120628-482	1 flea	Scaptonyx fusicaudus	Eastern slope of Baimangxue Mountain, Deqin County	forest	3950m	28°20’53.566〃	99°02’24.791〃	♂	adult					15.6	negative
Dq20120628-483	4 fleas	Eothenomys custos	Eastern slope of Baimangxue Mountain, Deqin County	forest	3950m	28°20’53.566〃	99°02’24.791〃	♂	adult					28.4	undetected
Dq20120628-484		Niviventer andersoni	Eastern slope of Baimangxue Mountain, Deqin County	forest	3950m	28°20’53.566〃	99°02’24.791〃	♂	pubertal					35.4	undetected
Dq20120628-485	6 fleas	Eothenomys custos	Eastern slope of Baimangxue Mountain, Deqin County	forest	3950m	28°20’53.566〃	99°02’24.791〃	♀	adult					27.3	undetected
Dq20120628-486	5 flease	Eothenomys custos	Eastern slope of Baimangxue Mountain, Deqin County	forest	3950m	28°20’53.566〃	99°02’24.791〃	♀	adult					23.6	undetected
Dq20120628-487	1 flea	Niviventer andersoni	Eastern slope of Baimangxue Mountain, Deqin County	forest	3950m	28°20’53.566〃	99°02’24.791〃	♀	pubertal					40.3	undetected
Dq20120628-488	1 flea	Niviventer andersoni	Eastern slope of Baimangxue Mountain, Deqin County	forest	3950m	28°20’53.566〃	99°02’24.791〃	♂	adult					100.6	undetected
Dq20120628-489	2 fleas	Niviventer andersoni	Eastern slope of Baimangxue Mountain, Deqin County	forest	3950m	28°20’53.566〃	99°02’24.791〃	♀	adult					110.6	undetected
Dq20120628-490		Niviventer andersoni	Eastern slope of Baimangxue Mountain, Deqin County	forest	3950m	28°20’53.566〃	99°02’24.791〃	♀	adult					129.2	undetected
Dq20120628-491		Eothenomys custos	Eastern slope of Baimangxue Mountain, Deqin County	forest	3950m	28°20’53.566〃	99°02’24.791〃	♀	adult					29.4	undetected
Dq20120628-492	1 flea	Niviventer andersoni	Eastern slope of Baimangxue Mountain, Deqin County	forest	3950m	28°20’53.566〃	99°02’24.791〃	♀	adult					97	undetected
Dq20120628-493		Nasillus gracilis	Eastern slope of Baimangxue Mountain, Deqin County	forest	3950m	28°20’53.566〃	99°02’24.791〃	♂	adult					7.7	negative
Dq20120628-494		Apodemus draco	Eastern slope of Baimangxue Mountain, Deqin County	forest	3950m	28°20’53.566〃	99°02’24.791〃	♂	adult					23	undetected
Dq20120628-495		Eothenomys custos	Eastern slope of Baimangxue Mountain, Deqin County	forest	3950m	28°20’53.566〃	99°02’24.791〃	♀	adult					27.5	undetected
Dq20120628-496	5 fleas	Eothenomys custos	Eastern slope of Baimangxue Mountain, Deqin County	forest	3950m	28°20’53.566〃	99°02’24.791〃	♀	adult					23	undetected
Dq20120628-497	2 fleas	Eothenomys custos	Eastern slope of Baimangxue Mountain, Deqin County	forest	3950m	28°20’53.566〃	99°02’24.791〃	♀	adult					34.3	undetected
Dq20120628-498		Eothenomys custos	Eastern slope of Baimangxue Mountain, Deqin County	forest	3950m	28°20’53.566〃	99°02’24.791〃	♂	pubertal					11.8	negative
Dq20120628-499	1 flea	Niviventer andersoni	Eastern slope of Baimangxue Mountain, Deqin County	forest	3950m	28°20’53.566〃	99°02’24.791〃	♂	adult					28.1	undetected
Dq20120628-500	6 fleas	Eothenomys custos	Eastern slope of Baimangxue Mountain, Deqin County	forest	3950m	28°20’53.566〃	99°02’24.791〃	♂	adult					27.7	undetected
Dq20120628-501	3 fleas	Eothenomys custos	Eastern slope of Baimangxue Mountain, Deqin County	forest	3950m	28°20’53.566〃	99°02’24.791〃	♂	adult					24.6	undetected
Dq20120628-502	1 flea	Apodemus draco	Eastern slope of Baimangxue Mountain, Deqin County	forest	3950m	28°20’53.566〃	99°02’24.791〃	♂	adult					27	undetected
Dq20120628-503	2 fleas	Apodemus latronum	Eastern slope of Baimangxue Mountain, Deqin County	forest	3950m	28°20’53.566〃	99°02’24.791〃	♂	adult					39.2	negative
Dq20120628-504		Apodemus draco	Eastern slope of Baimangxue Mountain, Deqin County	forest	3950m	28°20’53.566〃	99°02’24.791〃	♀	adult					17.2	undetected
Dq20120628-505		Eothenomys custos	Eastern slope of Baimangxue Mountain, Deqin County	forest	3950m	28°20’53.566〃	99°02’24.791〃	♀	adult					30.5	undetected
Dq20120628-506		Niviventer andersoni	Eastern slope of Baimangxue Mountain, Deqin County	forest	3950m	28°20’53.566〃	99°02’24.791〃	♂	adult					103.9	undetected
Dq20120628-507		Eothenomys custos	Eastern slope of Baimangxue Mountain, Deqin County	forest	3950m	28°20’53.566〃	99°02’24.791〃	♂	adult					24.4	undetected
Dq20120628-508		Eothenomys custos	Eastern slope of Baimangxue Mountain, Deqin County	forest	3950m	28°20’53.566〃	99°02’24.791〃	♂	adult					25	undetected
Dq20120628-509	4 fleas	Dremomys pernyi	Eastern slope of Baimangxue Mountain, Deqin County	forest	3950m	28°20’53.566〃	99°02’24.791〃	♂	adult					208	undetected
Dq20120628-510		Niviventer andersoni	Eastern slope of Baimangxue Mountain, Deqin County	forest	3950m	28°20’53.566〃	99°02’24.791〃	♀	pubertal					32.4	undetected
Dq20120628-511	2 fleas	Eothenomys custos	Eastern slope of Baimangxue Mountain, Deqin County	forest	3950m	28°20’53.566〃	99°02’24.791〃	♂	adult					26.2	undetected
Dq20120628-512	2 fleas	Eothenomys custos	Eastern slope of Baimangxue Mountain, Deqin County	forest	3950m	28°20’53.566〃	99°02’24.791〃	♂	adult					21.6	undetected
Dq20120628-513	5 fleas	Apodemus draco	Eastern slope of Baimangxue Mountain, Deqin County	forest	3950m	28°20’53.566〃	99°02’24.791〃	♀	adult					26.1	undetected
Dq20120628-514	3 fleas	Eothenomys custos	Eastern slope of Baimangxue Mountain, Deqin County	forest	3950m	28°20’53.566〃	99°02’24.791〃	♂	adult					25.4	undetected
Dq20120628-515	1 flea	Eothenomys custos	Eastern slope of Baimangxue Mountain, Deqin County	forest	3950m	28°20’53.566〃	99°02’24.791〃	♀	pubertal					11.4	undetected
Dq20120628-516	1 flea	Apodemus latronum	Eastern slope of Baimangxue Mountain, Deqin County	forest	3950m	28°20’53.566〃	99°02’24.791〃	♂	adult					41.6	undetected
Dq20120628-517	2 fleas	Ochotona thibetana	Eastern slope of Baimangxue Mountain, Deqin County	forest	3950m	28°20’53.566〃	99°02’24.791〃	♂	adult					87.4	undetected
Dq20120628-518		Niviventer andersoni	Eastern slope of Baimangxue Mountain, Deqin County	forest	3950m	28°20’53.566〃	99°02’24.791〃	♂	pubertal					38.8	undetected
Dq20120628-519		Apodemus draco	Eastern slope of Baimangxue Mountain, Deqin County	forest	3950m	28°20’53.566〃	99°02’24.791〃	♂	adult					25.8	undetected
Dq20120628-520		Apodemus draco	Eastern slope of Baimangxue Mountain, Deqin County	forest	3950m	28°20’53.566〃	99°02’24.791〃	♂	adult					28.3	negative
Dq20120628-521	3 fleas	Eothenomys custos	Eastern slope of Baimangxue Mountain, Deqin County	forest	3950m	28°20’53.566〃	99°02’24.791〃	♀	adult					25.6	undetected
Dq20120628-522		Niviventer andersoni	Eastern slope of Baimangxue Mountain, Deqin County	forest	3950m	28°20’53.566〃	99°02’24.791〃	♀	adult					40.1	undetected
Dq20120628-523	2 fleas	Eothenomys custos	Eastern slope of Baimangxue Mountain, Deqin County	forest	3950m	28°20’53.566〃	99°02’24.791〃	♀	adult					18.4	undetected
Dq20120628-524		Niviventer confucianus	Eastern slope of Baimangxue Mountain, Deqin County	forest	3950m	28°20’53.566〃	99°02’24.791〃	♂	adult					35.5	negative
Dq20120628-525		Eothenomys custos	Eastern slope of Baimangxue Mountain, Deqin County	forest	3950m	28°20’53.566〃	99°02’24.791〃	♀	adult					25.3	undetected
Dq20120628-526	6 fleas	Eothenomys custos	Eastern slope of Baimangxue Mountain, Deqin County	forest	3950m	28°20’53.566〃	99°02’24.791〃	♀	adult					22.8	undetected
Dq20120628-527	1 flea	Eothenomys custos	Eastern slope of Baimangxue Mountain, Deqin County	forest	3950m	28°20’53.566〃	99°02’24.791〃	♂	adult					26.8	undetected
Dq20120628-528	1 flea	Eothenomys custos	Eastern slope of Baimangxue Mountain, Deqin County	forest	3950m	28°20’53.566〃	99°02’24.791〃	♀	adult					25.3	undetected
Dq20120628-529		Apodemus draco	Eastern slope of Baimangxue Mountain, Deqin County	forest	3950m	28°20’53.566〃	99°02’24.791〃	♀	adult					28	undetected
Dq20120628-530	2 fleas	Eothenomys custos	Eastern slope of Baimangxue Mountain, Deqin County	forest	3950m	28°20’53.566〃	99°02’24.791〃	♂	adult					24.7	undetected
Dq20120628-531	1 flea	Niviventer andersoni	Eastern slope of Baimangxue Mountain, Deqin County	forest	3950m	28°20’53.566〃	99°02’24.791〃	♀	adult					102.5	undetected
Dq20120628-532	1 flea	Apodemus latronum	Eastern slope of Baimangxue Mountain, Deqin County	forest	3950m	28°20’53.566〃	99°02’24.791〃	♀	adult					28.1	undetected
Dq20120628-533	2 fleas	Eothenomys custos	Eastern slope of Baimangxue Mountain, Deqin County	forest	3950m	28°20’53.566〃	99°02’24.791〃	♀	adult					26	undetected
Dq20120628-534	3 fleas	Eothenomys custos	Eastern slope of Baimangxue Mountain, Deqin County	forest	3950m	28°20’53.566〃	99°02’24.791〃	♂	adult					27.2	undetected
Dq20120629-535		Pitymys leucurus	Eastern slope of Baimangxue Mountain, Deqin County	forest	3800m	28°19’34.999〃	99°06’05.632〃	♂	adult					37.5	undetected
Dq20120629-536		Pitymys leucurus	Eastern slope of Baimangxue Mountain, Deqin County	forest	3800m	28°19’34.999〃	99°06’05.632〃	♀	adult					35.3	undetected
Dq20120629-537		Ochotona thibetana	Eastern slope of Baimangxue Mountain, Deqin County	forest	3800m	28°19’34.999〃	99°06’05.632〃	♂	adult					48.8	undetected
Dq20120629-538	3 fleas	Pitymys leucurus	Eastern slope of Baimangxue Mountain, Deqin County	forest	3800m	28°19’34.999〃	99°06’05.632〃	♂	adult					32.7	undetected
Dq20120629-539		Apodemus draco	Eastern slope of Baimangxue Mountain, Deqin County	forest	3800m	28°19’34.999〃	99°06’05.632〃	♂	adult					17.8	undetected
Dq20120629-540		Pitymys leucurus	Eastern slope of Baimangxue Mountain, Deqin County	forest	3800m	28°19’34.999〃	99°06’05.632〃	♀	adult					32.2	undetected
Dq20120629-541		Pitymys leucurus	Eastern slope of Baimangxue Mountain, Deqin County	forest	3800m	28°19’34.999〃	99°06’05.632〃	♂	adult					35.7	undetected
Dq20120629-542		Sorex cylindricauda	Eastern slope of Baimangxue Mountain, Deqin County	forest	3800m	28°19’34.999〃	99°06’05.632〃	♀	adult					5.7	negative
Dq20120629-543	3 fleas	Pitymys leucurus	Eastern slope of Baimangxue Mountain, Deqin County	forest	3800m	28°19’34.999〃	99°06’05.632〃	♀	adult					37	undetected
Dq20120629-544		Apodemus draco	Eastern slope of Baimangxue Mountain, Deqin County	forest	3800m	28°19’34.999〃	99°06’05.632〃	♂	adult					11	undetected
Dq20120629-545		Pitymys leucurus	Eastern slope of Baimangxue Mountain, Deqin County	forest	3800m	28°19’34.999〃	99°06’05.632〃	♀	adult					40.4	undetected
Dq20120629-546		Sorex cylindricauda	Eastern slope of Baimangxue Mountain, Deqin County	forest	3800m	28°19’34.999〃	99°06’05.632〃	♂	adult					6.1	negative
Dq20120629-547		Pitymys leucurus	Eastern slope of Baimangxue Mountain, Deqin County	forest	3800m	28°19’34.999〃	99°06’05.632〃	♂	adult					36.5	undetected
Dq20120629-548	2 fleas	Apodemus draco	Eastern slope of Baimangxue Mountain, Deqin County	forest	3800m	28°19’34.999〃	99°06’05.632〃	♂	adult					25	undetected
Dq20120629-549	1 flea	Vernaya fulva	Eastern slope of Baimangxue Mountain, Deqin County	forest	3800m	28°19’34.999〃	99°06’05.632〃	♂	adult					12.8	negative
Dq20120629-550	7 fleas	Ochotona thibetana	Eastern slope of Baimangxue Mountain, Deqin County	forest	3800m	28°19’34.999〃	99°06’05.632〃	♂	adult					82.5	undetected
Dq20120629-551		Ochotona thibetana	Eastern slope of Baimangxue Mountain, Deqin County	forest	3800m	28°19’34.999〃	99°06’05.632〃	♀	adult					89.2	undetected
Dq20120629-552	6 fleas	Apodemus draco	Eastern slope of Baimangxue Mountain, Deqin County	forest	3800m	28°19’34.999〃	99°06’05.632〃	♂	adult					25.2	undetected
Dq20120629-553		Pitymys leucurus	Eastern slope of Baimangxue Mountain, Deqin County	forest	3800m	28°19’34.999〃	99°06’05.632〃	♀	adult					37.3	undetected
Dq20120629-554	1 flea	Ochotona thibetana	Eastern slope of Baimangxue Mountain, Deqin County	forest	3800m	28°19’34.999〃	99°06’05.632〃	♂	adult					51.8	negative
Dq20120629-555		Apodemus draco	Eastern slope of Baimangxue Mountain, Deqin County	forest	3800m	28°19’34.999〃	99°06’05.632〃	♀	adult					20.5	undetected
Dq20120629-556		Ochotona thibetana	Eastern slope of Baimangxue Mountain, Deqin County	forest	3800m	28°19’34.999〃	99°06’05.632〃	♀	adult					82.6	undetected
Dq20120629-557	1 flea	Eothenomys custos	Eastern slope of Baimangxue Mountain, Deqin County	forest	3800m	28°19’34.999〃	99°06’05.632〃	♀	adult					28	undetected
Dq20120629-558		Apodemus draco	Eastern slope of Baimangxue Mountain, Deqin County	forest	3800m	28°19’34.999〃	99°06’05.632〃	♂	adult					11.8	undetected
Dq20120629-559	2 fleas	Eothenomys custos	Eastern slope of Baimangxue Mountain, Deqin County	forest	3800m	28°19’34.999〃	99°06’05.632〃	♂	adult					31.6	negative
Dq20120629-560		Pitymys leucurus	Eastern slope of Baimangxue Mountain, Deqin County	forest	3800m	28°19’34.999〃	99°06’05.632〃	♀	adult					33.9	undetected
Dq20120629-561	6 fleas	Ochotona thibetana	Eastern slope of Baimangxue Mountain, Deqin County	forest	3800m	28°19’34.999〃	99°06’05.632〃	♀	adult					76.7	negative
Dq20120629-562		Apodemus draco	Eastern slope of Baimangxue Mountain, Deqin County	forest	3800m	28°19’34.999〃	99°06’05.632〃	♂	adult					23.7	negative
Dq20120629-563		Sorex cylindricauda	Eastern slope of Baimangxue Mountain, Deqin County	forest	3800m	28°19’34.999〃	99°06’05.632〃	♀	pubertal					4.3	undetected
Dq20120629-564	3 fleas	Eothenomys custos	Eastern slope of Baimangxue Mountain, Deqin County	forest	3800m	28°19’34.999〃	99°06’05.632〃	♂	adult					28.5	undetected
Dq20120629-565		Sorex cylindricauda	Eastern slope of Baimangxue Mountain, Deqin County	forest	3800m	28°19’34.999〃	99°06’05.632〃	♀	adult					5.8	undetected
Dq20120629-566		Sorex cylindricauda	Eastern slope of Baimangxue Mountain, Deqin County	forest	3800m	28°19’34.999〃	99°06’05.632〃	♂	adult					6.4	negative
Dq20120629-567		Pitymys leucurus	Eastern slope of Baimangxue Mountain, Deqin County	forest	3800m	28°19’34.999〃	99°06’05.632〃	♂	adult					35.2	undetected
Dq20120629-568	5 fleas	Eothenomys custos	Eastern slope of Baimangxue Mountain, Deqin County	forest	3800m	28°19’34.999〃	99°06’05.632〃	♂	adult					31.8	undetected
Dq20120629-569	3 fleas	Apodemus latronum	Eastern slope of Baimangxue Mountain, Deqin County	forest	3800m	28°19’34.999〃	99°06’05.632〃	♂	adult					20.7	negative
Dq20120629-570	3 fleas	Pitymys leucurus	Eastern slope of Baimangxue Mountain, Deqin County	forest	3800m	28°19’34.999〃	99°06’05.632〃	♀	adult					38	undetected
Dq20120629-571	1 flea	Ochotona thibetana	Eastern slope of Baimangxue Mountain, Deqin County	forest	3800m	28°19’34.999〃	99°06’05.632〃	♂	adult					92.8	negative
Dq20120629-572		Pitymys leucurus	Eastern slope of Baimangxue Mountain, Deqin County	forest	3800m	28°19’34.999〃	99°06’05.632〃	♀	adult					24.3	undetected
Dq20120629-573		Sorex cylindricauda	Eastern slope of Baimangxue Mountain, Deqin County	forest	3800m	28°19’34.999〃	99°06’05.632〃	♂	adult					6.1	undetected
Dq20120629-574		Eothenomys custos	Eastern slope of Baimangxue Mountain, Deqin County	forest	3800m	28°19’34.999〃	99°06’05.632〃	♀	adult					38.5	undetected
Dq20120629-575	8 fleas	Ochotona thibetana	Eastern slope of Baimangxue Mountain, Deqin County	forest	3800m	28°19’34.999〃	99°06’05.632〃	♀	adult					71.5	undetected
Dq20120629-576	1 flea	Ochotona thibetana	Eastern slope of Baimangxue Mountain, Deqin County	forest	3800m	28°19’34.999〃	99°06’05.632〃	♀	adult					62.1	negative
Dq20120629-577		Pitymys leucurus	Eastern slope of Baimangxue Mountain, Deqin County	forest	3800m	28°19’34.999〃	99°06’05.632〃	♂	adult					41.9	undetected
Dq20120629-578		Pitymys leucurus	Eastern slope of Baimangxue Mountain, Deqin County	forest	3800m	28°19’34.999〃	99°06’05.632〃	♂	adult					31.4	undetected
Dq20120629-579	3 fleas	Eothenomys custos	Eastern slope of Baimangxue Mountain, Deqin County	forest	3800m	28°19’34.999〃	99°06’05.632〃	♂	adult					37.9	undetected
Dq20120629-580	1 flea	Ochotona thibetana	Eastern slope of Baimangxue Mountain, Deqin County	forest	3800m	28°19’34.999〃	99°06’05.632〃	♂	adult					59.5	undetected
Dq20120629-581		Pitymys leucurus	Eastern slope of Baimangxue Mountain, Deqin County	forest	3800m	28°19’34.999〃	99°06’05.632〃	♂	adult					38.6	undetected
Dq20120629-582		R. nitidus	Eastern slope of Baimangxue Mountain, Deqin County	forest	3800m	28°19’34.999〃	99°06’05.632〃	♀	adult					97.6	negative
Dq20120629-583		Eothenomys custos	Eastern slope of Baimangxue Mountain, Deqin County	forest	3800m	28°19’34.999〃	99°06’05.632〃	♀	adult					28.8	undetected
Dq20120630-584	1 flea	Tamiops swinhoei	Eastern slope of Baimangxue Mountain, Deqin County	forest	3800m	28°19’34.999〃	99°06’05.632〃	♂	adult					78.6	negative
Dq20120630-585	2 fleas	Apodemus draco	Eastern slope of Baimangxue Mountain, Deqin County	forest	3800m	28°19’34.999〃	99°06’05.632〃	♀	adult					15	undetected
Dq20120630-586	1 flea	Eothenomys custos	Eastern slope of Baimangxue Mountain, Deqin County	forest	3800m	28°19’34.999〃	99°06’05.632〃	♀	adult					27.7	undetected
Dq20120630-587		Volemys clarkei	Eastern slope of Baimangxue Mountain, Deqin County	forest	3800m	28°19’34.999〃	99°06’05.632〃	♀	adult					36.6	negative
Dq20120630-588		Ochotona thibetana	Eastern slope of Baimangxue Mountain, Deqin County	forest	3800m	28°19’34.999〃	99°06’05.632〃	♂	adult					91.3	undetected
Dq20120630-589	1 flea	Eothenomys custos	Eastern slope of Baimangxue Mountain, Deqin County	forest	3800m	28°19’34.999〃	99°06’05.632〃	♂	adult					28	negative
Dq20120630-590	1 flea	Ochotona thibetana	Eastern slope of Baimangxue Mountain, Deqin County	forest	3800m	28°19’34.999〃	99°06’05.632〃	♂	adult					62.2	undetected
Dq20120630-591	2 fleas	Apodemus draco	Eastern slope of Baimangxue Mountain, Deqin County	forest	3800m	28°19’34.999〃	99°06’05.632〃	♂	adult					21.8	undetected
Dq20120630-592		Ochotona thibetana	Eastern slope of Baimangxue Mountain, Deqin County	forest	3800m	28°19’34.999〃	99°06’05.632〃	♂	adult					79.6	negative
Dq20120630-593	3 fleas	Volemys clarkei	Eastern slope of Baimangxue Mountain, Deqin County	forest	3800m	28°19’34.999〃	99°06’05.632〃	♀	adult					36.8	undetected
Dq20120630-594		Apodemus draco	Eastern slope of Baimangxue Mountain, Deqin County	forest	3800m	28°19’34.999〃	99°06’05.632〃	♀	adult					22	undetected
Dq20120630-595		Volemys clarkei(?)	Eastern slope of Baimangxue Mountain, Deqin County	forest	3800m	28°19’34.999〃	99°06’05.632〃	♂	pubertal					33	negative
Dq20120630-596	2 fleas	Volemys clarkei(?)	Eastern slope of Baimangxue Mountain, Deqin County	forest	3800m	28°19’34.999〃	99°06’05.632〃	♂	adult					23.6	undetected
Dq20120630-597	2 fleas	Eothenomys custos	Eastern slope of Baimangxue Mountain, Deqin County	forest	3800m	28°19’34.999〃	99°06’05.632〃	♀	adult					27.5	undetected
Dq20120630-598	6 fleas	Pitymys leucurus	Eastern slope of Baimangxue Mountain, Deqin County	forest	3800m	28°19’34.999〃	99°06’05.632〃	♂	adult					24.1	undetected
Dq20120630-599	3 fleas	Eothenomys custos	Eastern slope of Baimangxue Mountain, Deqin County	forest	3800m	28°19’34.999〃	99°06’05.632〃	♀	adult					29.6	undetected
Dq20120630-600	6 fleas	Eothenomys custos	Eastern slope of Baimangxue Mountain, Deqin County	forest	3800m	28°19’34.999〃	99°06’05.632〃	♂	adult					28.5	undetected
Dq20120630-601		Eothenomys custos	Eastern slope of Baimangxue Mountain, Deqin County	forest	3800m	28°19’34.999〃	99°06’05.632〃	♂	pubertal					18.7	negative
Dq20120630-602		Pitymys leucurus	Eastern slope of Baimangxue Mountain, Deqin County	forest	3800m	28°19’34.999〃	99°06’05.632〃	♂	adult					26.3	negative
Dq20120630-603		Volemys clarkei(?)	Eastern slope of Baimangxue Mountain, Deqin County	forest	3800m	28°19’34.999〃	99°06’05.632〃	♂	adult					40	undetected
Dq20120630-604		Apodemus latronum	Eastern slope of Baimangxue Mountain, Deqin County	forest	3800m	28°19’34.999〃	99°06’05.632〃	♂	adult					33.5	undetected
Dq20120630-605	1 flea	Apodemus latronum	Eastern slope of Baimangxue Mountain, Deqin County	forest	3800m	28°19’34.999〃	99°06’05.632〃	♀	adult					25.2	undetected
Dq20120630-606	1 flea	Apodemus draco	Eastern slope of Baimangxue Mountain, Deqin County	forest	3800m	28°19’34.999〃	99°06’05.632〃	♂	adult					27.4	undetected
Dq20120630-607	6 fleas	Apodemus draco	Eastern slope of Baimangxue Mountain, Deqin County	forest	3800m	28°19’34.999〃	99°06’05.632〃	♂	adult					22.5	negative
Dq20120630-608		Eothenomys custos	Eastern slope of Baimangxue Mountain, Deqin County	forest	3800m	28°19’34.999〃	99°06’05.632〃	♂	adult					26.4	undetected
Dq20120630-609		Volemys clarkei	Eastern slope of Baimangxue Mountain, Deqin County	forest	3800m	28°19’34.999〃	99°06’05.632〃	♀	adult					37.3	undetected
Dq20120630-610		Volemys clarkei	Eastern slope of Baimangxue Mountain, Deqin County	forest	3800m	28°19’34.999〃	99°06’05.632〃	♀	adult					35.6	undetected
Dq20120630-611	1 flea	Volemys clarkei	Eastern slope of Baimangxue Mountain, Deqin County	forest	3800m	28°19’34.999〃	99°06’05.632〃	♀	adult					41.1	undetected
Dq20120630-612		Eothenomys custos	Eastern slope of Baimangxue Mountain, Deqin County	forest	3800m	28°19’34.999〃	99°06’05.632〃	♀	adult					27.9	undetected
Dq20120630-613	1 flea	Ochotona thibetana	Eastern slope of Baimangxue Mountain, Deqin County	forest	3800m	28°19’34.999〃	99°06’05.632〃	♂	adult					86.9	undetected
Dq20120630-614	1 flea	Eothenomys custos	Eastern slope of Baimangxue Mountain, Deqin County	forest	3800m	28°19’34.999〃	99°06’05.632〃	♂	pubertal					10.4	undetected
Dq20120630-615	3 fleas	Apodemus latronum	Eastern slope of Baimangxue Mountain, Deqin County	forest	3800m	28°19’34.999〃	99°06’05.632〃	♂	adult					35.5	negative
Dq20120701-616	1 flea	Dremomys pernyi	Western slope of Baimangxue Mountain, Deqin County	forest	3460.82m	28°26’59.135〃	98°56’16.335〃	♀	adult					134.3	negative
Dq20120701-617	4 fleas	Dremomys pernyi	Western slope of Baimangxue Mountain, Deqin County	forest	3460.82m	28°26’59.135〃	98°56’16.335〃	♀	adult					155.2	undetected
Dq20120701-618	2 fleas	Apodemus draco	Western slope of Baimangxue Mountain, Deqin County	forest	3460.82m	28°26’59.135〃	98°56’16.335〃	♀	adult					20.9	undetected
Dq20120701-619	1 flea	Apodemus latronum	Western slope of Baimangxue Mountain, Deqin County	forest	3460.82m	28°26’59.135〃	98°56’16.335〃	♀	adult					38.1	undetected
Dq20120701-620		Apodemus latronum	Western slope of Baimangxue Mountain, Deqin County	forest	3460.82m	28°26’59.135〃	98°56’16.335〃	♂	adult					29.2	negative
Dq20120701-621		Apodemus draco	Western slope of Baimangxue Mountain, Deqin County	forest	3460.82m	28°26’59.135〃	98°56’16.335〃	♀	adult					24.6	undetected
Dq20120701-622	1 flea	Apodemus latronum	Western slope of Baimangxue Mountain, Deqin County	forest	3460.82m	28°26’59.135〃	98°56’16.335〃	♀	adult					32	undetected
Dq20120701-623		Niviventer confucianus	Western slope of Baimangxue Mountain, Deqin County	forest	3460.82m	28°26’59.135〃	98°56’16.335〃	♂	adult					41.7	undetected
Dq20120701-624	1 flea	Apodemus draco	Western slope of Baimangxue Mountain, Deqin County	forest	3460.82m	28°26’59.135〃	98°56’16.335〃	♂	adult					27.4	negative
Dq20120701-625		Eothenomys custos	Western slope of Baimangxue Mountain, Deqin County	forest	3460.82m	28°26’59.135〃	98°56’16.335〃	♀	adult					29.1	undetected
Dq20120701-626		Apodemus draco	Western slope of Baimangxue Mountain, Deqin County	forest	3460.82m	28°26’59.135〃	98°56’16.335〃	♀	pubertal					16.9	undetected
Dq20120701-627		Niviventer confucianus	Western slope of Baimangxue Mountain, Deqin County	forest	3460.82m	28°26’59.135〃	98°56’16.335〃	♀	adult					50.3	undetected
Dq20120701-628		Apodemus latronum	Western slope of Baimangxue Mountain, Deqin County	forest	3460.82m	28°26’59.135〃	98°56’16.335〃	♂	adult					37	undetected
Dq20120701-629	1 flea	Apodemus latronum	Western slope of Baimangxue Mountain, Deqin County	forest	3460.82m	28°26’59.135〃	98°56’16.335〃	♂	adult					37.7	undetected
Dq20120701-630		Apodemus latronum	Western slope of Baimangxue Mountain, Deqin County	forest	3460.82m	28°26’59.135〃	98°56’16.335〃	♂	adult					37.4	undetected
Dq20120701-631		Apodemus draco	Western slope of Baimangxue Mountain, Deqin County	forest	3460.82m	28°26’59.135〃	98°56’16.335〃	♀	pubertal					一	undetected		incomplete corpse
Dq20120701-632		Apodemus latronum	Western slope of Baimangxue Mountain, Deqin County	forest	3460.82m	28°26’59.135〃	98°56’16.335〃	♂	adult					28.2	undetected
Dq20120701-633		Eothenomys custos	Western slope of Baimangxue Mountain, Deqin County	forest	3460.82m	28°26’59.135〃	98°56’16.335〃	♀	adult					28.4	undetected
Dq20120701-634		Apodemus latronum	Western slope of Baimangxue Mountain, Deqin County	forest	3460.82m	28°26’59.135〃	98°56’16.335〃	♂	adult					42.3	undetected
Dq20120701-635	9 fleas	Eothenomys custos	Western slope of Baimangxue Mountain, Deqin County	forest	3460.82m	28°26’59.135〃	98°56’16.335〃	♂	adult					25.1	undetected
Dq20120701-636		Apodemus latronum	Western slope of Baimangxue Mountain, Deqin County	forest	3460.82m	28°26’59.135〃	98°56’16.335〃	♀	adult					21.6	undetected
Dq20120701-637		Niviventer andersoni	Western slope of Baimangxue Mountain, Deqin County	forest	3460.82m	28°26’59.135〃	98°56’16.335〃	♂	adult					95.4	undetected
Dq20120701-638	1 flea	Niviventer andersoni	Western slope of Baimangxue Mountain, Deqin County	forest	3460.82m	28°26’59.135〃	98°56’16.335〃	♂	adult					87.4	undetected
Dq20120701-639		Apodemus draco	Western slope of Baimangxue Mountain, Deqin County	forest	3460.82m	28°26’59.135〃	98°56’16.335〃	♀	adult					22	undetected
Dq20120701-640	4 fleas	Dremomys pernyi	Western slope of Baimangxue Mountain, Deqin County	forest	3460.82m	28°26’59.135〃	98°56’16.335〃	♀	adult					141.6	undetected
Dq20120701-641	7 fleas	Eothenomys custos	Western slope of Baimangxue Mountain, Deqin County	forest	3460.82m	28°26’59.135〃	98°56’16.335〃	♀	adult					23.4	undetected
Dq20120701-642	1 flea	Niviventer andersoni	Western slope of Baimangxue Mountain, Deqin County	forest	3460.82m	28°26’59.135〃	98°56’16.335〃	♀	adult					103.1	undetected
Dq20120701-643		Apodemus draco	Western slope of Baimangxue Mountain, Deqin County	forest	3460.82m	28°26’59.135〃	98°56’16.335〃	♂	adult					26.6	undetected
Dq20120701-644		Apodemus draco	Western slope of Baimangxue Mountain, Deqin County	forest	3460.82m	28°26’59.135〃	98°56’16.335〃	♀	adult					22.7	undetected
Dq20120701-645		Apodemus draco	Western slope of Baimangxue Mountain, Deqin County	forest	3460.82m	28°26’59.135〃	98°56’16.335〃	♂	adult					27.8	undetected
Dq20120701-646		Apodemus draco	Western slope of Baimangxue Mountain, Deqin County	forest	3460.82m	28°26’59.135〃	98°56’16.335〃	♂	adult					26.7	undetected
Dq20120701-647	2 fleas	Apodemus draco	Western slope of Baimangxue Mountain, Deqin County	forest	3460.82m	28°26’59.135〃	98°56’16.335〃	♀	adult					14	undetected
Dq20120701-648	1 flea	Apodemus latronum	Western slope of Baimangxue Mountain, Deqin County	forest	3460.82m	28°26’59.135〃	98°56’16.335〃	♂	adult					35.8	undetected
Dq20120701-649		Apodemus draco	Western slope of Baimangxue Mountain, Deqin County	forest	3460.82m	28°26’59.135〃	98°56’16.335〃	♀	pubertal					16	undetected
Dq20120701-650		Apodemus latronum	Western slope of Baimangxue Mountain, Deqin County	forest	3460.82m	28°26’59.135〃	98°56’16.335〃	♀	adult					21.8	undetected
Dq20120701-651	1 flea	Apodemus latronum	Western slope of Baimangxue Mountain, Deqin County	forest	3460.82m	28°26’59.135〃	98°56’16.335〃	♀	adult					34	undetected
Dq20120701-652		Apodemus latronum	Western slope of Baimangxue Mountain, Deqin County	forest	3460.82m	28°26’59.135〃	98°56’16.335〃	♀	adult						undetected
Dq20120701-653		Apodemus latronum	Western slope of Baimangxue Mountain, Deqin County	forest	3460.82m	28°26’59.135〃	98°56’16.335〃	♂	adult					37.6	undetected
Dq20120701-654		Eothenomys custos	Western slope of Baimangxue Mountain, Deqin County	forest	3460.82m	28°26’59.135〃	98°56’16.335〃	♀	adult					23.1	undetected
Dq20120701-655		Eothenomys custos	Western slope of Baimangxue Mountain, Deqin County	forest	3460.82m	28°26’59.135〃	98°56’16.335〃	♂	adult					25.6	negative
Dq20120701-656		Eothenomys custos	Western slope of Baimangxue Mountain, Deqin County	forest	3460.82m	28°26’59.135〃	98°56’16.335〃	♀	adult					23.5	undetected
Dq20120701-657		Apodemus latronum	Western slope of Baimangxue Mountain, Deqin County	forest	3460.82m	28°26’59.135〃	98°56’16.335〃	♀	adult					15	undetected
Dq20120701-658		Apodemus latronum	Western slope of Baimangxue Mountain, Deqin County	forest	3460.82m	28°26’59.135〃	98°56’16.335〃	♀	adult					16.2	undetected
Dq20120701-659		Apodemus draco	Western slope of Baimangxue Mountain, Deqin County	forest	3460.82m	28°26’59.135〃	98°56’16.335〃	♂	adult					20.5	undetected
Dq20120701-660		Apodemus latronum	Western slope of Baimangxue Mountain, Deqin County	forest	3460.82m	28°26’59.135〃	98°56’16.335〃	♂	adult					40.5	negative
Dq20120701-661		Apodemus draco	Western slope of Baimangxue Mountain, Deqin County	forest	3460.82m	28°26’59.135〃	98°56’16.335〃	♂	adult					26	undetected
Dq20120701-662		Apodemus latronum	Western slope of Baimangxue Mountain, Deqin County	forest	3460.82m	28°26’59.135〃	98°56’16.335〃	♂	adult					35.7	undetected
Dq20120701-663	2 fleas	Apodemus latronum	Western slope of Baimangxue Mountain, Deqin County	forest	3460.82m	28°26’59.135〃	98°56’16.335〃	♀	adult					24.4	undetected
Dq20120701-664	7 fleas	Eothenomys custos	Western slope of Baimangxue Mountain, Deqin County	forest	3460.82m	28°26’59.135〃	98°56’16.335〃	♂	adult					25.2	undetected
Dq20120701-665		Apodemus draco	Western slope of Baimangxue Mountain, Deqin County	forest	3460.82m	28°26’59.135〃	98°56’16.335〃	♀	adult					17	negative
Dq20120701-666	1 flea	Apodemus latronum	Western slope of Baimangxue Mountain, Deqin County	forest	3460.82m	28°26’59.135〃	98°56’16.335〃	♂	adult					39.1	undetected
Dq20120701-667		Apodemus draco	Western slope of Baimangxue Mountain, Deqin County	forest	3460.82m	28°26’59.135〃	98°56’16.335〃	♀	adult					19.8	undetected
Dq20120701-668		Apodemus latronum	Western slope of Baimangxue Mountain, Deqin County	forest	3460.82m	28°26’59.135〃	98°56’16.335〃	♀	adult					32.9	undetected
Dq20120701-669		Apodemus latronum	Western slope of Baimangxue Mountain, Deqin County	forest	3460.82m	28°26’59.135〃	98°56’16.335〃	♀	adult					20.3	undetected
Dq20120701-670		Apodemus draco	Western slope of Baimangxue Mountain, Deqin County	forest	3460.82m	28°26’59.135〃	98°56’16.335〃	♀	adult					33.7	undetected
Dq20120701-671		Apodemus draco	Western slope of Baimangxue Mountain, Deqin County	forest	3460.82m	28°26’59.135〃	98°56’16.335〃	♂	adult					25.6	undetected
Dq20120701-672	3 fleas	Apodemus latronum	Western slope of Baimangxue Mountain, Deqin County	forest	3460.82m	28°26’59.135〃	98°56’16.335〃	♂	adult					36	undetected
Dq20120701-673		Apodemus latronum	Western slope of Baimangxue Mountain, Deqin County	forest	3460.82m	28°26’59.135〃	98°56’16.335〃	♀	pubertal					18.9	undetected
Dq20120701-674		Apodemus latronum	Western slope of Baimangxue Mountain, Deqin County	forest	3460.82m	28°26’59.135〃	98°56’16.335〃	♀	adult					36.6	undetected
Dq20120701-675		Apodemus chevrieri	Western slope of Baimangxue Mountain, Deqin County	forest	3460.82m	28°26’59.135〃	98°56’16.335〃	♀	adult					38	undetected
Dq20120701-676		Sorex cylindricauda	Western slope of Baimangxue Mountain, Deqin County	forest	3460.82m	28°26’59.135〃	98°56’16.335〃	♀	adult					5.3	undetected
Dq20120701-677		Apodemus draco	Western slope of Baimangxue Mountain, Deqin County	forest	3460.82m	28°26’59.135〃	98°56’16.335〃	♀	adult					15.7	negative
Dq20120701-678		Apodemus chevrieri	Western slope of Baimangxue Mountain, Deqin County	forest	3460.82m	28°26’59.135〃	98°56’16.335〃	♀	adult					22	undetected
Dq20120701-679	3 fleas	Eothenomys custos	Western slope of Baimangxue Mountain, Deqin County	forest	3460.82m	28°26’59.135〃	98°56’16.335〃	♀	adult					26.7	undetected
Dq20120701-680		Apodemus draco	Western slope of Baimangxue Mountain, Deqin County	forest	3460.82m	28°26’59.135〃	98°56’16.335〃	♂	adult					16.6	undetected
Dq20120701-681		Apodemus latronum	Western slope of Baimangxue Mountain, Deqin County	forest	3460.82m	28°26’59.135〃	98°56’16.335〃	♀	adult					29.2	undetected
Dq20120701-682		Apodemus latronum	Western slope of Baimangxue Mountain, Deqin County	forest	3460.82m	28°26’59.135〃	98°56’16.335〃	♂	adult					35.8	negative
Dq20120701-683		Eothenomys custos	Western slope of Baimangxue Mountain, Deqin County	forest	3460.82m	28°26’59.135〃	98°56’16.335〃	♀	adult					22.8	undetected
Dq20120701-684		Apodemus draco	Western slope of Baimangxue Mountain, Deqin County	forest	3460.82m	28°26’59.135〃	98°56’16.335〃	♂	adult					24.7	undetected
Dq20120701-685		Apodemus latronum	Western slope of Baimangxue Mountain, Deqin County	forest	3460.82m	28°26’59.135〃	98°56’16.335〃	♂	adult					32.2	undetected
Dq20120701-686		Apodemus draco	Western slope of Baimangxue Mountain, Deqin County	forest	3460.82m	28°26’59.135〃	98°56’16.335〃	♀	adult					19.3	negative
Dq20120701-687		Eothenomys custos	Western slope of Baimangxue Mountain, Deqin County	forest	3460.82m	28°26’59.135〃	98°56’16.335〃	♀	adult					27.7	undetected
Dq20120701-688	1 flea	Apodemus draco	Western slope of Baimangxue Mountain, Deqin County	forest	3460.82m	28°26’59.135〃	98°56’16.335〃	♂	adult					34.5	undetected
Dq20120701-689		Apodemus draco	Western slope of Baimangxue Mountain, Deqin County	forest	3460.82m	28°26’59.135〃	98°56’16.335〃	♂	adult					37.1	undetected
Dq20120701-690		Apodemus draco	Western slope of Baimangxue Mountain, Deqin County	forest	3460.82m	28°26’59.135〃	98°56’16.335〃	♀	adult					24.6	undetected
Dq20120701-691		Eothenomys custos	Western slope of Baimangxue Mountain, Deqin County	forest	3460.82m	28°26’59.135〃	98°56’16.335〃	♂	adult					24.6	undetected
Dq20120702-692		Niviventer confucianus	Shengping Town, Deqin County	agricultural	3512.24m	28°26’44.151〃	98°55’10.593〃	♂	adult					74.8	negative
Dq20120702-693	2 fleas	Niviventer confucianus	Shengping Town, Deqin County	agricultural	3512.24m	28°26’44.151〃	98°55’10.593〃	♂	adult					72.2	undetected
Dq20120702-694		Apodemus chevrieri	Shengping Town, Deqin County	agricultural	3512.24m	28°26’44.151〃	98°55’10.593〃	♀	adult					40.3	undetected
Dq20120702-695		Dremomys pernyi	Shengping Town, Deqin County	agricultural	3512.24m	28°26’44.151〃	98°55’10.593〃	♀	adult					191.6	negative
Dq20120702-696		Apodemus latronum	Shengping Town, Deqin County	agricultural	3512.24m	28°26’44.151〃	98°55’10.593〃	♀	adult					45.2	negative
Dq20120702-697		Apodemus draco	Shengping Town, Deqin County	agricultural	3512.24m	28°26’44.151〃	98°55’10.593〃	♂	adult					27.1	undetected
Dq20120702-698	1 flea	Niviventer confucianus	Shengping Town, Deqin County	agricultural	3512.24m	28°26’44.151〃	98°55’10.593〃	♂	adult					69.3	negative
Dq20120702-699		Niviventer confucianus	Shengping Town, Deqin County	agricultural	3512.24m	28°26’44.151〃	98°55’10.593〃	♂	adult					90.2	undetected
Dq20120702-700	4 fleas	Eothenomys custos	Shengping Town, Deqin County	agricultural	3512.24m	28°26’44.151〃	98°55’10.593〃	♀	adult					32.3	undetected
Dq20120702-701		Niviventer confucianus	Shengping Town, Deqin County	agricultural	3512.24m	28°26’44.151〃	98°55’10.593〃	♂	adult					78.7	undetected
Dq20120702-702		Apodemus latronum	Shengping Town, Deqin County	agricultural	3512.24m	28°26’44.151〃	98°55’10.593〃	♀	adult					29.2	undetected
Dq20120702-703		Eothenomys custos	Shengping Town, Deqin County	agricultural	3512.24m	28°26’44.151〃	98°55’10.593〃	♀	adult					22.2	undetected
Dq20120702-704	3 fleas	Dremomys pernyi	Shengping Town, Deqin County	agricultural	3512.24m	28°26’44.151〃	98°55’10.593〃	♀	adult					203.5	negative
Dq20120702-705		Apodemus latronum	Shengping Town, Deqin County	agricultural	3512.24m	28°26’44.151〃	98°55’10.593〃	♀	adult					28.5	undetected
Dq20120702-706		Apodemus draco	Shengping Town, Deqin County	agricultural	3512.24m	28°26’44.151〃	98°55’10.593〃	♀	adult					23	negative
Dq20120702-707		Apodemus chevrieri	Shengping Town, Deqin County	agricultural	3512.24m	28°26’44.151〃	98°55’10.593〃	♀	adult					32.9	undetected
Dq20120702-708		Niviventer confucianus	Shengping Town, Deqin County	agricultural	3512.24m	28°26’44.151〃	98°55’10.593〃	♂	adult					63.9	undetected
Dq20120702-709		Apodemus draco	Shengping Town, Deqin County	agricultural	3512.24m	28°26’44.151〃	98°55’10.593〃	♀	adult					23.3	undetected
Dq20120702-710		R. turkestanicus?	Shengping Town, Deqin County	agricultural	3512.24m	28°26’44.151〃	98°55’10.593〃	♂	adult					125	undetected
Dq20120702-711	1 flea	Apodemus draco	Shengping Town, Deqin County	agricultural	3512.24m	28°26’44.151〃	98°55’10.593〃	♂	adult					28.1	negative
Dq20120702-712		Niviventer confucianus	Shengping Town, Deqin County	agricultural	3512.24m	28°26’44.151〃	98°55’10.593〃	♀	adult					71.1	undetected
Dq20120702-713	3 fleas	Apodemus draco	Shengping Town, Deqin County	agricultural	3512.24m	28°26’44.151〃	98°55’10.593〃	♀	adult					22.6	undetected
Dq20120702-714		Niviventer confucianus	Shengping Town, Deqin County	agricultural	3512.24m	28°26’44.151〃	98°55’10.593〃	♂	adult					96.1	negative
Dq20120702-715	3 fleas	Dremomys pernyi	Shengping Town, Deqin County	agricultural	3512.24m	28°26’44.151〃	98°55’10.593〃	♂	adult					181.2	negative
Dq20120702-716	2 fleas	Apodemus draco	Shengping Town, Deqin County	agricultural	3512.24m	28°26’44.151〃	98°55’10.593〃	♂	adult					23	negative
Dq20120702-717		Niviventer confucianus	Shengping Town, Deqin County	agricultural	3512.24m	28°26’44.151〃	98°55’10.593〃	♂	adult					76.9	undetected
Dq20120702-718	6 fleas	Eothenomys custos	Shengping Town, Deqin County	agricultural	3512.24m	28°26’44.151〃	98°55’10.593〃	♂	pubertal					13.7	undetected
Dq20120702-719		Apodemus draco	Shengping Town, Deqin County	agricultural	3512.24m	28°26’44.151〃	98°55’10.593〃	♀	adult					20.6	undetected
Dq20120702-720	1 flea	Apodemus latronum	Shengping Town, Deqin County	agricultural	3512.24m	28°26’44.151〃	98°55’10.593〃	♂	adult					27.1	negative
Dq20120702-721		Dremomys pernyi	Shengping Town, Deqin County	agricultural	3512.24m	28°26’44.151〃	98°55’10.593〃	♀	adult					118.4	undetected
Dq20120702-722		Eothenomys custos	Shengping Town, Deqin County	agricultural	3512.24m	28°26’44.151〃	98°55’10.593〃	♀	adult					26.3	undetected
Dq20120702-723		Apodemus draco	Shengping Town, Deqin County	agricultural	3512.24m	28°26’44.151〃	98°55’10.593〃	♂	adult					一	undetected
Dq20120702-724		Niviventer confucianus	Shengping Town, Deqin County	agricultural	3512.24m	28°26’44.151〃	98°55’10.593〃	♂	adult					82.2	negative
Dq20120702-725		Niviventer confucianus	Shengping Town, Deqin County	agricultural	3512.24m	28°26’44.151〃	98°55’10.593〃	♂	adult					81	undetected
Dq20120702-726		Niviventer confucianus	Shengping Town, Deqin County	agricultural	3512.24m	28°26’44.151〃	98°55’10.593〃	♂	adult					84.9	negative
Dq20120702-727		Niviventer confucianus	Shengping Town, Deqin County	agricultural	3512.24m	28°26’44.151〃	98°55’10.593〃	♀	adult					71	undetected
Dq20120702-728		Niviventer confucianus	Shengping Town, Deqin County	agricultural	3512.24m	28°26’44.151〃	98°55’10.593〃	♀	adult					67.4	undetected
Dq20120702-729	1 fleas	Niviventer confucianus	Shengping Town, Deqin County	agricultural	3512.24m	28°26’44.151〃	98°55’10.593〃	♂	adult					74.5	undetected
Dq20120702-730		Eothenomys custos	Shengping Town, Deqin County	agricultural	3512.24m	28°26’44.151〃	98°55’10.593〃	♀	adult					21.6	negative
Dq20120702-731		Apodemus draco	Shengping Town, Deqin County	agricultural	3512.24m	28°26’44.151〃	98°55’10.593〃	♀	adult					23.1	undetected
Dq20120702-732		Apodemus chevrieri	Shengping Town, Deqin County	agricultural	3512.24m	28°26’44.151〃	98°55’10.593〃	♀	adult					30.4	undetected
Dq20120702-733		Niviventer confucianus	Shengping Town, Deqin County	agricultural	3512.24m	28°26’44.151〃	98°55’10.593〃	♀	adult					65.2	undetected
Dq20120702-734	3 fleas	Eothenomys custos	Shengping Town, Deqin County	agricultural	3512.24m	28°26’44.151〃	98°55’10.593〃	♀	adult					31.5	negative
Dq20120702-735		Apodemus latronum	Shengping Town, Deqin County	agricultural	3512.24m	28°26’44.151〃	98°55’10.593〃	♂	adult					27	undetected		incomplete corpse
Dq20120702-736		Eothenomys custos	Shengping Town, Deqin County	agricultural	3512.24m	28°26’44.151〃	98°55’10.593〃	♀	adult					27.3	undetected
Dq20120702-737		Apodemus draco	Shengping Town, Deqin County	agricultural	3512.24m	28°26’44.151〃	98°55’10.593〃	♂	adult					25.7	undetected
Dq20120702-738		Apodemus latronum	Shengping Town, Deqin County	agricultural	3512.24m	28°26’44.151〃	98°55’10.593〃	♂	adult					一	undetected		incomplete corpse
Dq20120702-739	1 fleas	Apodemus draco	Shengping Town, Deqin County	agricultural	3512.24m	28°26’44.151〃	98°55’10.593〃	♂	adult					23.5	negative
Dq20120702-740	3 fleas	Dremomys pernyi	Shengping Town, Deqin County	agricultural	3512.24m	28°26’44.151〃	98°55’10.593〃	♀	adult					146.2	negative
Dq20120702-741		Ochotona thibetana	Shengping Town, Deqin County	agricultural	3512.24m	28°26’44.151〃	98°55’10.593〃	♀	adult					60.4	undetected
Dq20120702-742		Apodemus latronum	Shengping Town, Deqin County	agricultural	3512.24m	28°26’44.151〃	98°55’10.593〃	♀	adult					23	undetected
Dq20120702-743	1 fleas	Eothenomys custos	Shengping Town, Deqin County	agricultural	3512.24m	28°26’44.151〃	98°55’10.593〃	♀	adult					29.8	undetected
Dq20120702-744		Niviventer confucianus	Shengping Town, Deqin County	agricultural	3512.24m	28°26’44.151〃	98°55’10.593〃	♀	adult					96	negative
Dq20120702-745		Apodemus draco	Shengping Town, Deqin County	agricultural	3512.24m	28°26’44.151〃	98°55’10.593〃	♂	adult					42.5	negative
Dq20120702-746		Apodemus draco	Shengping Town, Deqin County	agricultural	3512.24m	28°26’44.151〃	98°55’10.593〃	♂	adult					23.6	undetected
Dq20120702-747	1 fleas	Eothenomys custos	Shengping Town, Deqin County	agricultural	3512.24m	28°26’44.151〃	98°55’10.593〃	♀	adult					27.8	undetected
Dq20120702-748	1 fleas	Niviventer confucianus	Shengping Town, Deqin County	agricultural	3512.24m	28°26’44.151〃	98°55’10.593〃	♂	adult					92.1	undetected
Dq20120702-749		Apodemus draco	Shengping Town, Deqin County	agricultural	3512.24m	28°26’44.151〃	98°55’10.593〃	♀	adult					21.6	negative
Dq20120702-750	1 fleas	Apodemus latronum	Shengping Town, Deqin County	agricultural	3512.24m	28°26’44.151〃	98°55’10.593〃	♂	adult					37.9	undetected
Dq20120702-751		Niviventer confucianus	Shengping Town, Deqin County	agricultural	3512.24m	28°26’44.151〃	98°55’10.593〃	♂	adult					87.1	undetected
Dq20120702-752		Apodemus draco	Shengping Town, Deqin County	agricultural	3512.24m	28°26’44.151〃	98°55’10.593〃	♂	adult					24.6	undetected
Dq20120702-753		Apodemus latronum	Shengping Town, Deqin County	agricultural	3512.24m	28°26’44.151〃	98°55’10.593〃	♂	adult					38	negative
Dq20120702-754		Apodemus draco	Shengping Town, Deqin County	agricultural	3512.24m	28°26’44.151〃	98°55’10.593〃	♀	adult					22.7	undetected
Dq20120703-755		Dremomys pernyi	Shengping Town, Deqin County	agricultural	3295.86m	28°29’14.644〃	98°54’34.308〃	♀	adult					200.1	undetected
Dq20120703-756		Niviventer confucianus	Shengping Town, Deqin County	agricultural	3295.86m	28°29’14.644〃	98°54’34.308〃	♂	adult					84.7	undetected
Dq20120703-757		Niviventer confucianus	Shengping Town, Deqin County	agricultural	3295.86m	28°29’14.644〃	98°54’34.308〃	♀	adult					62.3	negative
Dq20120703-758		Niviventer confucianus	Shengping Town, Deqin County	agricultural	3295.86m	28°29’14.644〃	98°54’34.308〃	♀	adult					61.7	negative
Dq20120703-759		Niviventer confucianus	Shengping Town, Deqin County	agricultural	3295.86m	28°29’14.644〃	98°54’34.308〃	♀	adult					62	undetected
Dq20120703-760		Ochotona thibetana	Shengping Town, Deqin County	agricultural	3295.86m	28°29’14.644〃	98°54’34.308〃	♂	adult					84.7	undetected
Dq20120703-761		Niviventer confucianus	Shengping Town, Deqin County	agricultural	3295.86m	28°29’14.644〃	98°54’34.308〃	♂	adult					61.4	undetected
Dq20120703-762	1 fleas	Niviventer confucianus	Shengping Town, Deqin County	agricultural	3295.86m	28°29’14.644〃	98°54’34.308〃	♀	adult					55.8	undetected
Dq20120703-763		Apodemus latronum	Shengping Town, Deqin County	agricultural	3295.86m	28°29’14.644〃	98°54’34.308〃	一	adult					一	undetected
Dq20120703-764		Ochotona thibetana	Shengping Town, Deqin County	agricultural	3295.86m	28°29’14.644〃	98°54’34.308〃	♂	adult					86.9	negative
Dq20120703-765	1 fleas	Niviventer confucianus	Shengping Town, Deqin County	agricultural	3295.86m	28°29’14.644〃	98°54’34.308〃	♂	adult					75.1	undetected
Dq20120703-766		Apodemus draco	Shengping Town, Deqin County	agricultural	3295.86m	28°29’14.644〃	98°54’34.308〃	♂	adult					23	undetected
Dq20120703-767		Apodemus draco	Shengping Town, Deqin County	agricultural	3295.86m	28°29’14.644〃	98°54’34.308〃	♂	adult					25.4	undetected
Dq20120703-768	1 flea	Niviventer confucianus	Shengping Town, Deqin County	agricultural	3295.86m	28°29’14.644〃	98°54’34.308〃	♀	adult					65.3	undetected
Dq20120703-769	1 flea	Niviventer confucianus	Shengping Town, Deqin County	agricultural	3295.86m	28°29’14.644〃	98°54’34.308〃	♂	adult					87.4	undetected
Dq20120703-770	9 fleas	Dremomys pernyi	Shengping Town, Deqin County	agricultural	3295.86m	28°29’14.644〃	98°54’34.308〃	♀	adult					199.2	undetected
Dq20120703-771	1 flea	Niviventer confucianus	Shengping Town, Deqin County	agricultural	3295.86m	28°29’14.644〃	98°54’34.308〃	♂	adult					83.8	undetected
Dq20120703-772	14 fleas	Dremomys pernyi	Shengping Town, Deqin County	agricultural	3295.86m	28°29’14.644〃	98°54’34.308〃	♀	adult					122.3	undetected
Dq20120703-773		Apodemus draco	Shengping Town, Deqin County	agricultural	3295.86m	28°29’14.644〃	98°54’34.308〃	♀	adult					20.4	undetected
Dq20120703-774		Ochotona thibetana	Shengping Town, Deqin County	agricultural	3295.86m	28°29’14.644〃	98°54’34.308〃	♀	adult					57.7	undetected
Dq20120703-775		Niviventer confucianus	Shengping Town, Deqin County	agricultural	3295.86m	28°29’14.644〃	98°54’34.308〃	♀	adult					107.4	undetected
Dq20120703-776		Niviventer confucianus	Shengping Town, Deqin County	agricultural	3295.86m	28°29’14.644〃	98°54’34.308〃	♂	pubertal					24.8	undetected
Dq20120703-777		Soriculus leucops	Shengping Town, Deqin County	agricultural	3295.86m	28°29’14.644〃	98°54’34.308〃	♂	adult					9.1	undetected
Dq20120703-778	1 flea	Niviventer confucianus	Shengping Town, Deqin County	forest	3295.86m	28°29’14.644〃	98°54’34.308〃	♂	adult					88.2	negative
Dq20120703-779	5 fleas	Apodemus draco	Shengping Town, Deqin County	forest	3295.86m	28°29’14.644〃	98°54’34.308〃	♂	adult					37.1	negative
Dq20120703-780	1 flea	Apodemus latronum	Shengping Town, Deqin County	forest	3295.86m	28°29’14.644〃	98°54’34.308〃	♂	adult					33.3	undetected
Dq20120703-781		Apodemus latronum	Shengping Town, Deqin County	forest	3295.86m	28°29’14.644〃	98°54’34.308〃	♀	adult					31.3	negative
Dq20120703-782	4 fleas	Apodemus latronum	Shengping Town, Deqin County	forest	3295.86m	28°29’14.644〃	98°54’34.308〃	♀	adult					37.1	undetected
Dq20120703-783	4 fleas	Apodemus latronum	Shengping Town, Deqin County	forest	3295.86m	28°29’14.644〃	98°54’34.308〃	♀	adult					22	undetected
Dq20120703-784		Apodemus latronum	Shengping Town, Deqin County	forest	3295.86m	28°29’14.644〃	98°54’34.308〃	♂	adult					37.4	undetected
Dq20120703-785	1 flea	Apodemus latronum	Shengping Town, Deqin County	forest	3295.86m	28°29’14.644〃	98°54’34.308〃	♀	adult					41.3	undetected
Dq20120703-786		Niviventer confucianus	Shengping Town, Deqin County	forest	3295.86m	28°29’14.644〃	98°54’34.308〃	♀	pubertal					58.4	negative
Dq20120703-787		Apodemus draco	Shengping Town, Deqin County	forest	3295.86m	28°29’14.644〃	98°54’34.308〃	一	一					一	undetected
Dq20120703-788	1 flea	Apodemus draco	Shengping Town, Deqin County	forest	3295.86m	28°29’14.644〃	98°54’34.308〃	♀	adult					25.1	undetected
Dq20120703-789		Apodemus draco	Shengping Town, Deqin County	forest	3295.86m	28°29’14.644〃	98°54’34.308〃	♂	adult					32.8	undetected
Dq20120703-790		Apodemus latronum	Shengping Town, Deqin County	forest	3295.86m	28°29’14.644〃	98°54’34.308〃	♂	adult					37.6	undetected
Dq20120703-791	1 flea	Apodemus draco	Shengping Town, Deqin County	forest	3295.86m	28°29’14.644〃	98°54’34.308〃	♀	adult					22.2	undetected
Dq20120703-792	3 fleas	Dremomys pernyi	Shengping Town, Deqin County	forest	3295.86m	28°29’14.644〃	98°54’34.308〃	♀	adult					155.2	negative
Dq20120703-793		Apodemus draco	Shengping Town, Deqin County	forest	3295.86m	28°29’14.644〃	98°54’34.308〃	♂	adult					29.5	undetected
Dq20120703-794		Apodemus draco	Shengping Town, Deqin County	forest	3295.86m	28°29’14.644〃	98°54’34.308〃	♀	adult					27	undetected
Dq20120703-795	8 fleas	Eothenomys custos	Shengping Town, Deqin County	forest	3295.86m	28°29’14.644〃	98°54’34.308〃	♂	adult					25.9	undetected
Dq20120703-796		Apodemus draco	Shengping Town, Deqin County	forest	3295.86m	28°29’14.644〃	98°54’34.308〃	♀	adult					28.5	undetected
Dq20120703-797		Apodemus draco	Shengping Town, Deqin County	forest	3295.86m	28°29’14.644〃	98°54’34.308〃	♂	adult					24.5	undetected
Dq20120703-798	1 flea	Apodemus draco	Shengping Town, Deqin County	forest	3295.86m	28°29’14.644〃	98°54’34.308〃	♀	adult					21.7	undetected
Dq20120704-799		Crocidura russula?	Yunling Town, Deqin County	agricultural	2170.86m	28°17’41.067〃	98°52’05.041〃	♀	adult					6.2	undetected
Dq20120704-800		Crocidura russula	Yunling Town, Deqin County	agricultural	2170.86m	28°17’41.067〃	98°52’05.041〃	♀	adult					6.1	undetected
Dq20120704-801		Niviventer confucianus	Yunling Town, Deqin County	agricultural	2170.86m	28°17’41.067〃	98°52’05.041〃	♂	adult					74.8	undetected
Dq20120704-802		Apodemus chevrieri	Yunling Town, Deqin County	agricultural	2170.86m	28°17’41.067〃	98°52’05.041〃	♂	adult					23.8	undetected
Dq20120704-803		Niviventer confucianus	Yunling Town, Deqin County	agricultural	2170.86m	28°17’41.067〃	98°52’05.041〃	♀	pubertal					50.1	undetected
Dq20120704-804		Niviventer confucianus	Yunling Town, Deqin County	agricultural	2170.86m	28°17’41.067〃	98°52’05.041〃	♂	adult					70.1	undetected
Dq20120704-805		Crocidura russula	Yunling Town, Deqin County	agricultural	2170.86m	28°17’41.067〃	98°52’05.041〃	♀	adult					8.1	undetected
Dq20120704-806		Apodemus chevrieri	Yunling Town, Deqin County	agricultural	2170.86m	28°17’41.067〃	98°52’05.041〃	♂	adult					42.3	undetected
Dq20120704-807		Crocidura attenuate	Yunling Town, Deqin County	agricultural	2170.86m	28°17’41.067〃	98°52’05.041〃	♀	adult					8	undetected
Dq20120704-808		Crocidura russula	Yunling Town, Deqin County	agricultural	2170.86m	28°17’41.067〃	98°52’05.041〃	♀	adult					8.5	undetected
Dq20120704-809		Crocidura attenuate	Yunling Town, Deqin County	agricultural	2170.86m	28°17’41.067〃	98°52’05.041〃	一	一					一	negative		incomplete corpse
Dq20120704-810		Apodemus chevrieri	Yunling Town, Deqin County	agricultural	2170.86m	28°17’41.067〃	98°52’05.041〃	♀	adult					20.9	undetected
Dq20120704-811		Apodemus chevrieri	Yunling Town, Deqin County	agricultural	2170.86m	28°17’41.067〃	98°52’05.041〃	♂	adult					43	undetected
Dq20120704-812		Apodemus chevrieri	Yunling Town, Deqin County	agricultural	2170.86m	28°17’41.067〃	98°52’05.041〃	♀	adult					40.2	negative
Dq20120705-813		Crocidura russula	Zhengmen Town, Deqin County	agricultural	1982.66m	28°08’07.900〃	98°53’27.710〃	♀	adult					7	undetected
Dq20120705-814		Niviventer confucianus	Zhengmen Town, Deqin County	agricultural	1982.66m	28°08’07.900〃	98°53’27.710〃	♂	adult					64.5	undetected
Dq20120705-815		Niviventer confucianus	Zhengmen Town, Deqin County	agricultural	1982.66m	28°08’07.900〃	98°53’27.710〃	♂	pubertal					16.2	undetected
Dq20120705-816	2 fleas	Niviventer confucianus	Zhengmen Town, Deqin County	agricultural	1982.66m	28°08’07.900〃	98°53’27.710〃	♂	adult					58.7	negative
Dq20120706-817		R. nitidus	Yunling Town, Deqin County	agricultural	2665.26m	28°17’09.462〃	98°54’01.800〃	♀	adult					185.9	undetected
Dq20120706-818		Niviventer confucianus	Yunling Town, Deqin County	agricultural	2665.26m	28°17’09.462〃	98°54’01.800〃	♀	adult					69.3	undetected
Dq20120706-819		Niviventer confucianus	Yunling Town, Deqin County	agricultural	2665.26m	28°17’09.462〃	98°54’01.800〃	♂	adult					49	undetected
Dq20120706-820		Apodemus chevrieri	Yunling Town, Deqin County	agricultural	2665.26m	28°17’09.462〃	98°54’01.800〃	♀	adult					40.4	undetected
Dq20120706-821		Apodemus chevrieri	Yunling Town, Deqin County	agricultural	2665.26m	28°17’09.462〃	98°54’01.800〃	♀	adult					25.2	undetected
Dq20120706-822		Apodemus chevrieri	Yunling Town, Deqin County	agricultural	2665.26m	28°17’09.462〃	98°54’01.800〃	♂	adult					32.9	undetected
Dq20120706-823	7 fleas	Dremomys pernyi	Yunling Town, Deqin County	agricultural	2665.26m	28°17’09.462〃	98°54’01.800〃	♀	adult					154.5	negative
Dq20120706-824		Apodemus draco	Yunling Town, Deqin County	agricultural	2665.26m	28°17’09.462〃	98°54’01.800〃	♀	adult					15.1	undetected
Dq20120706-825		Crocidura russula	Yunling Town, Deqin County	agricultural	2665.26m	28°17’09.462〃	98°54’01.800〃	♂	adult					6.9	positive	negative
Dq20120706-826	4 fleas	Niviventer confucianus	Yunling Town, Deqin County	agricultural	2665.26m	28°17’09.462〃	98°54’01.800〃	♂	adult					87.3	undetected
Dq20120706-827		R. nitidus	Yunling Town, Deqin County	agricultural	2665.26m	28°17’09.462〃	98°54’01.800〃	♀	pubertal					60.7	negative
Dq20120706-828		Niviventer confucianus	Yunling Town, Deqin County	agricultural	2665.26m	28°17’09.462〃	98°54’01.800〃	♂	pubertal					21	undetected
Dq20120706-829		Niviventer confucianus	Yunling Town, Deqin County	agricultural	2665.26m	28°17’09.462〃	98°54’01.800〃	♀	pubertal					25.6	undetected
Dq20120706-830		R. nitidus	Yunling Town, Deqin County	agricultural	2665.26m	28°17’09.462〃	98°54’01.800〃	♂	adult					156.2	undetected
Dq20120706-831		Niviventer confucianus	Yunling Town, Deqin County	agricultural	2665.26m	28°17’09.462〃	98°54’01.800〃	♀	adult					55.6	negative
Dq20120706-832	1 flea	Niviventer confucianus	Yunling Town, Deqin County	agricultural	2665.26m	28°17’09.462〃	98°54’01.800〃	♂	adult					20.8	undetected
Dq20120706-833		Niviventer confucianus	Yunling Town, Deqin County	agricultural	2665.26m	28°17’09.462〃	98°54’01.800〃	♀	pubertal					18	undetected
Dq20120706-834		Niviventer confucianus	Yunling Town, Deqin County	agricultural	2665.26m	28°17’09.462〃	98°54’01.800〃	♀	pubertal					22	undetected
Dq20120706-835		Apodemus chevrieri	Yunling Town, Deqin County	agricultural	2665.26m	28°17’09.462〃	98°54’01.800〃	♂	pubertal					39	undetected
Dq20120706-836		Niviventer confucianus	Yunling Town, Deqin County	agricultural	2665.26m	28°17’09.462〃	98°54’01.800〃	♂	adult					71.7	undetected
Dq20120706-837		Apodemus chevrieri	Yunling Town, Deqin County	agricultural	2665.26m	28°17’09.462〃	98°54’01.800〃	♀	adult					31.5	undetected
Dq20120706-838		Apodemus chevrieri	Yunling Town, Deqin County	agricultural	2665.26m	28°17’09.462〃	98°54’01.800〃	♂	adult					41.6	undetected
Dq20120707-839		R. nitidus	Yunling Town, Deqin County	residential	2300m	28°28’12.679〃	98°47’07.560〃	♀	adult					64.9	negative
Dq20120707-840	1 flea	R. nitidus	Yunling Town, Deqin County	residential	2300m	28°28’12.679〃	98°47’07.560〃	♀	adult					106.2	negative
Dq20120707-841		R. nitidus	Yunling Town, Deqin County	residential	2300m	28°28’12.679〃	98°47’07.560〃	♂	adult					119.3	negative
Dq20120707-842		R. nitidus	Yunling Town, Deqin County	residential	2300m	28°28’12.679〃	98°47’07.560〃	♀	adult					106	negative
Dq20120707-843		Crocidura russula	Yunling Town, Deqin County	agricultural	2300m	28°28’12.679〃	98°47’07.560〃	♀	adult					5.3	undetected
Dq20120707-844		Apodemus chevrieri	Yunling Town, Deqin County	agricultural	2300m	28°28’12.679〃	98°47’07.560〃	♂	adult					16.1	undetected
Dq20120707-845		Apodemus chevrieri	Yunling Town, Deqin County	agricultural	2300m	28°28’12.679〃	98°47’07.560〃	♂	adult					17.6	negative
Dq20120707-846		Niviventer confucianus	Yunling Town, Deqin County	agricultural	2300m	28°28’12.679〃	98°47’07.560〃	♀	adult					74.4	undetected
Dq20120707-847		Soriculus leucops	Yunling Town, Deqin County	agricultural	2300m	28°28’12.679〃	98°47’07.560〃	♀	adult					10.3	undetected
Dq20120707-848		Ochotona thibetana	Yunling Town, Deqin County	agricultural	2300m	28°28’12.679〃	98°47’07.560〃	♂	adult						undetected
Dq20120708-849		R. nitidus	Yunling Town, Deqin County	residential	2300m	28°28’12.679〃	98°47’07.560〃	♀	adult					89.3	undetected
Dq20120708-850		R. nitidus	Yunling Town, Deqin County	residential	2300m	28°28’12.679〃	98°47’07.560〃	♂	adult					82.8	undetected
Dq20120708-851		R. nitidus	Yunling Town, Deqin County	residential	2300m	28°28’12.679〃	98°47’07.560〃	♀	adult					110.5	negative
Dq20120708-852		R. nitidus	Yunling Town, Deqin County	residential	2300m	28°28’12.679〃	98°47’07.560〃	♂	adult					65.5	undetected
Dq20120708-853		R. nitidus	Yunling Town, Deqin County	residential	2300m	28°28’12.679〃	98°47’07.560〃	♀	adult					15.4	negative
Dq20120708-854		R. nitidus	Yunling Town, Deqin County	residential	2300m	28°28’12.679〃	98°47’07.560〃	♀	adult					36.8	undetected
Dq20120709-855		R. nitidus	Foshan Town, Deqin County	residential	2128.80m	28°36’31.722〃	98°45’27.621〃	♀	adult					83	negative
Dq20120708-856		Apodemus draco	Shengping Town, Deqin County	agricultural	3411.58m	28°28’31.233〃	98°53’47.595〃	♀	adult					21	undetected
Dq20120708-857		Ochotona thibetana	Shengping Town, Deqin County	agricultural	3411.58m	28°28’31.233〃	98°53’47.595〃	♂	adult					85.3	negative
Dq20120708-858		Apodemus chevrieri	Shengping Town, Deqin County	agricultural	3411.58m	28°28’31.233〃	98°53’47.595〃	♂	adult					47.9	undetected
Dq20120708-859		Apodemus chevrieri	Shengping Town, Deqin County	agricultural	3411.58m	28°28’31.233〃	98°53’47.595〃	♀	adult					36.9	undetected
Dq20120708-860	1 flea	Apodemus chevrieri	Shengping Town, Deqin County	agricultural	3411.58m	28°28’31.233〃	98°53’47.595〃	♀	adult					36.7	negative
Dq20120708-861	1 flea	Apodemus chevrieri	Shengping Town, Deqin County	agricultural	3411.58m	28°28’31.233〃	98°53’47.595〃	♂	adult					46.8	undetected
Dq20120708-862		Niviventer confucianus	Shengping Town, Deqin County	agricultural	3411.58m	28°28’31.233〃	98°53’47.595〃	♂	adult					75.7	undetected
Dq20120708-863		Niviventer confucianus	Shengping Town, Deqin County	agricultural	3411.58m	28°28’31.233〃	98°53’47.595〃	♀	adult					60.1	undetected
Dq20120708-864		Niviventer confucianus	Shengping Town, Deqin County	agricultural	3411.58m	28°28’31.233〃	98°53’47.595〃	♂	pubertal					16.4	negative
Dq20120708-865		Apodemus chevrieri	Shengping Town, Deqin County	agricultural	3411.58m	28°28’31.233〃	98°53’47.595〃	♀	adult					51.4	undetected
Dq20120708-866		Apodemus latronum	Shengping Town, Deqin County	agricultural	3411.58m	28°28’31.233〃	98°53’47.595〃	♂	adult					32.5	undetected
Dq20120708-867	7 fleas	Apodemus chevrieri	Shengping Town, Deqin County	agricultural	3411.58m	28°28’31.233〃	98°53’47.595〃	♂	adult					39.8	undetected
Dq20120708-868		Apodemus chevrieri	Shengping Town, Deqin County	agricultural	3411.58m	28°28’31.233〃	98°53’47.595〃	♀	pubertal					13.2	undetected
Dq20120708-869	1 flea	Apodemus latronum	Shengping Town, Deqin County	agricultural	3411.58m	28°28’31.233〃	98°53’47.595〃	♂	adult					35.6	undetected
Dq20120708-870		Niviventer confucianus	Shengping Town, Deqin County	agricultural	3411.58m	28°28’31.233〃	98°53’47.595〃	♂	adult					81.7	undetected
Dq20120708-871		Apodemus chevrieri	Shengping Town, Deqin County	agricultural	3411.58m	28°28’31.233〃	98°53’47.595〃	♂	adult					31.5	undetected
Dq20120708-872	1 flea	Apodemus draco	Shengping Town, Deqin County	agricultural	3411.58m	28°28’31.233〃	98°53’47.595〃	♀	adult					23.8	undetected
Dq20120708-873		Apodemus latronum	Shengping Town, Deqin County	agricultural	3411.58m	28°28’31.233〃	98°53’47.595〃	♂	adult					40.1	undetected
Dq20120708-874		Apodemus chevrieri	Shengping Town, Deqin County	agricultural	3411.58m	28°28’31.233〃	98°53’47.595〃	♂	adult					45	undetected
Dq20120708-875	2 fleas	Apodemus latronum	Shengping Town, Deqin County	agricultural	3411.58m	28°28’31.233〃	98°53’47.595〃	♂	adult					42.2	undetected
Dq20120708-876		Apodemus latronum	Shengping Town, Deqin County	agricultural	3411.58m	28°28’31.233〃	98°53’47.595〃	♂	adult					37.2	undetected
Dq20120708-877		Apodemus draco	Shengping Town, Deqin County	agricultural	3411.58m	28°28’31.233〃	98°53’47.595〃	♂	adult					22.8	negative
Dq20120708-878		Apodemus chevrieri	Shengping Town, Deqin County	agricultural	3411.58m	28°28’31.233〃	98°53’47.595〃	♂	adult					48.3	undetected
Dq20120708-879		Niviventer confucianus	Shengping Town, Deqin County	agricultural	3411.58m	28°28’31.233〃	98°53’47.595〃	♀	adult					89.1	negative
Dq20120708-880		Niviventer confucianus	Shengping Town, Deqin County	agricultural	3411.58m	28°28’31.233〃	98°53’47.595〃	♀	adult					54.1	negative
Dq20120708-881		Niviventer confucianus	Shengping Town, Deqin County	agricultural	3411.58m	28°28’31.233〃	98°53’47.595〃	♀	adult					69.2	undetected
Dq20120708-882		Apodemus latronum	Shengping Town, Deqin County	agricultural	3411.58m	28°28’31.233〃	98°53’47.595〃	♀	adult						negative
Dq20120710-883		R. nitidus	Foshan Town, Deqin County	residential	2128.80m	28°36’31.722〃	98°45’27.621〃	♀	pubertal						negative
Dq20120710-884		R. nitidus	Foshan Town, Deqin County	residential	2128.80m	28°36’31.722〃	98°45’27.621〃	♀	adult						undetected
Dq20120710-885		R. nitidus	Foshan Town, Deqin County	residential	2128.80m	28°36’31.722〃	98°45’27.621〃	♀	adult						undetected
Dq20120710-886		R. nitidus	Foshan Town, Deqin County	residential	2128.80m	28°36’31.722〃	98°45’27.621〃	♀	adult						negative
Dq20120710-887		R. nitidus	Foshan Town, Deqin County	residential	2128.80m	28°36’31.722〃	98°45’27.621〃	♂	adult						negative
Dq20120710-888		R. nitidus	Foshan Town, Deqin County	residential	2128.80m	28°36’31.722〃	98°45’27.621〃	♂	adult						undetected
Dq20120710-889		R. nitidus	Foshan Town, Deqin County	residential	2128.80m	28°36’31.722〃	98°45’27.621〃	♀	adult						undetected
Dq20120710-890		R. nitidus	Foshan Town, Deqin County	residential	2128.80m	28°36’31.722〃	98°45’27.621〃	♀	adult						undetected
Dq20120710-891		Niviventer confucianus	Foshan Town, Deqin County	residential	2128.80m	28°36’31.722〃	98°45’27.621〃	♀	adult						negative
Dq20120710-892		Niviventer confucianus	Foshan Town, Deqin County	residential	2128.80m	28°36’31.722〃	98°45’27.621〃	♀	pubertal						undetected
Dq20120710-893		R. nitidus	Foshan Town, Deqin County	residential	2128.80m	28°36’31.722〃	98°45’27.621〃	♀	adult						undetected
Dq20120710-894		R. nitidus	Foshan Town, Deqin County	residential	2128.80m	28°36’31.722〃	98°45’27.621〃	♀	adult						undetected
Dq20120710-895		R. nitidus	Foshan Town, Deqin County	residential	2128.80m	28°36’31.722〃	98°45’27.621〃	♀	adult						undetected
Dq20120710-896		R. nitidus	Foshan Town, Deqin County	residential	2128.80m	28°36’31.722〃	98°45’27.621〃	♀	adult						undetected
Dq20120710-897		R. nitidus	Foshan Town, Deqin County	residential	2128.80m	28°36’31.722〃	98°45’27.621〃	♀	pubertal						negative
dq20130617-001		Apodemus latronum	Yangla Town, Deqin County	forest	4200	28°53＇00.330〃	99°00＇51.105〃	♀	adult					38.76	undetected
dq20130617-002	3 fleas	Apodemus latronum	Yangla Town, Deqin County	forest	4200	28°53＇00.330〃	99°00＇51.105〃	♀	adult					27.26	negative
dq20130617-003	1 flea	Apodemus latronum	Yangla Town, Deqin County	forest	4200	28°53＇00.330〃	99°00＇51.105〃	♂	adult					30.52	undetected
dq20130617-004		Apodemus latronum	Yangla Town, Deqin County	forest	4200	28°53＇00.330〃	99°00＇51.105〃	♂	adult					38.45	undetected
dq20130617-005		Apodemus latronum	Yangla Town, Deqin County	forest	4200	28°53＇00.330〃	99°00＇51.105〃	♂	adult					24.97	undetected
dq20130617-006		Apodemus latronum	Yangla Town, Deqin County	forest	4200	28°53＇00.330〃	99°00＇51.105〃	♂	adult					34	negative
dq20130617-007	2 fleas	Pitymys leucurus	Yangla Town, Deqin County	forest	4200	28°53＇00.330〃	99°00＇51.105〃	♀	adult					23	negative
dq20130617-008		Volemys clarkei	Yangla Town, Deqin County	forest	4200	28°53＇00.330〃	99°00＇51.105〃	♀	adult					25	negative
dq20130617-009	4 fleas	Pitymys leucurus	Yangla Town, Deqin County	forest	4200	28°53＇00.330〃	99°00＇51.105〃	♂	adult					23	undetected
dq20130617-010		Apodemus latronum	Yangla Town, Deqin County	forest	4200	28°53＇00.330〃	99°00＇51.105〃	♂	adult					32.7	negative
dq20130618-011	3 fleas	Ochotona thibetana	Yangla Town, Deqin County	forest	4200	28°53＇17.898〃	99°01＇03.494〃	♂	adult					71.2	negative
dq20130618-012	5 fleas	Ochotona thibetana	Yangla Town, Deqin County	forest	4200	28°53＇17.898〃	99°01＇03.494〃	♂	adult					74.2	negative
dq20130618-013	2 fleas	Ochotona thibetana	Yangla Town, Deqin County	forest	4200	28°53＇17.898〃	99°01＇03.494〃	♀	pubertal					30	undetected
dq20130618-014	1 flea	Ochotona thibetana	Yangla Town, Deqin County	forest	4200	28°53＇17.898〃	99°01＇03.494〃	♀	adult					91	negative
dq20130618-015	2 fleas	Volemys clarkei	Yangla Town, Deqin County	forest	4200	28°53＇17.898〃	99°01＇03.494〃	♂	adult					28.56	negative
dq20130618-016		Apodemus draco	Yangla Town, Deqin County	forest	4200	28°53＇17.898〃	99°01＇03.494〃	♀	adult					18.16	negative
dq20130618-017		Ochotona thibetana	Yangla Town, Deqin County	forest	4200	28°53＇17.898〃	99°01＇03.494〃	♀	pubertal					40.11	undetected
dq20130618-018		Apodemus latronum	Yangla Town, Deqin County	forest	4200	28°53＇17.898〃	99°01＇03.494〃	♀	adult					31.24	undetected
dq20130618-019		Ochotona thibetana	Yangla Town, Deqin County	forest	4200	28°53＇17.898〃	99°01＇03.494〃	♂	adult					93.92	undetected
dq20130618-020	1 flea	Pitymys leucurus	Yangla Town, Deqin County	forest	4200	28°53＇17.898〃	99°01＇03.494〃	♀	adult					28.87	negative
dq20130618-021		Ochotona thibetana	Yangla Town, Deqin County	forest	4200	28°53＇17.898〃	99°01＇03.494〃	♂	pubertal					38.85	undetected
dq20130618-022		Ochotona thibetana	Yangla Town, Deqin County	forest	4200	28°53＇17.898〃	99°01＇03.494〃	♀	adult					99.5	negative
dq20130618-023		Apodemus draco	Yangla Town, Deqin County	forest	4200	28°53＇17.898〃	99°01＇03.494〃	♂	adult					25.69	undetected
dq20130618-024	2 fleas	Volemys clarkei	Yangla Town, Deqin County	forest	4200	28°53＇17.898〃	99°01＇03.494〃	♂	adult					35.54	negative
dq20130618-025	3 fleas	Apodemus latronum	Yangla Town, Deqin County	forest	4200	28°53＇17.898〃	99°01＇03.494〃	♂	adult					26.8	negative
dq20130618-026	1 flea	Apodemus latronum	Yangla Town, Deqin County	forest	4200	28°53＇17.898〃	99°01＇03.494〃	♀	adult					30.87	undetected
dq20130618-027		Apodemus latronum	Yangla Town, Deqin County	forest	4200	28°53＇17.898〃	99°01＇03.494〃	♂	adult					31.87	negative
dq20130618-028	1 flea	Ochotona thibetana	Yangla Town, Deqin County	forest	4200	28°53＇17.898〃	99°01＇03.494〃	♀	adult					97.25	negative
dq20130618-029	2 fleas	Volemys clarkei	Yangla Town, Deqin County	forest	4200	28°53＇17.898〃	99°01＇03.494〃	♀	adult					30.26	negative
dq20130618-030	1 flea	Apodemus latronum	Yangla Town, Deqin County	forest	4200	28°53＇17.898〃	99°01＇03.494〃	♂	adult					35.17	undetected
dq20130618-031	1 flea	Apodemus latronum	Yangla Town, Deqin County	forest	4200	28°53＇17.898〃	99°01＇03.494〃	♂	adult					36.65	negative
dq20130618-032		Apodemus latronum	Yangla Town, Deqin County	forest	4200	28°53＇17.898〃	99°01＇03.494〃	♀	adult					32.4	undetected
dq20130618-033	2 fleas	Ochotona thibetana	Yangla Town, Deqin County	forest	4200	28°53＇17.898〃	99°01＇03.494〃	♂	adult					81.7	negative
dq20130618-034	1 flea	Ochotona thibetana	Yangla Town, Deqin County	forest	4200	28°53＇17.898〃	99°01＇03.494〃	♀	adult					85.75	undetected
dq20130619-035	3 fleas	Ochotona thibetana	Yangla Town, Deqin County	forest	4200	28°53＇17.898〃	99°01＇03.494〃	♂	pubertal					69.55	undetected
dq20130619-036	2 fleas	Dremomys pernyi	Yangla Town, Deqin County	forest	4200	28°53＇17.898〃	99°01＇03.494〃	♀	adult	195	145	37	22	196.31	negative
dq20130619-037		Apodemus draco	Yangla Town, Deqin County	forest	4200	28°53＇17.898〃	99°01＇03.494〃	♂	adult					20.4	undetected
dq20130619-038		Apodemus latronum	Yangla Town, Deqin County	forest	4200	28°53＇17.898〃	99°01＇03.494〃	♂	adult					38.18	undetected
dq20130619-039	4 fleas	Dremomys pernyi	Yangla Town, Deqin County	forest	4200	28°53＇17.898〃	99°01＇03.494〃	♀	adult					198.84	negative
dq20130619-040	1 flea	Apodemus draco	Yangla Town, Deqin County	forest	4200	28°53＇17.898〃	99°01＇03.494〃	♂	adult					22.57	negative
dq20130619-041		Ochotona thibetana	Yangla Town, Deqin County	forest	4200	28°53＇17.898〃	99°01＇03.494〃	♀	adult					87.52	undetected
dq20130619-042	4 fleas	Apodemus latronum	Yangla Town, Deqin County	forest	4200	28°53＇17.898〃	99°01＇03.494〃	♂	adult					38.51	negative
dq20130619-043		Apodemus latronum	Yangla Town, Deqin County	forest	4200	28°53＇17.898〃	99°01＇03.494〃	♂	adult					33.87	undetected
dq20130619-044	1 flea	Dremomys pernyi	Yangla Town, Deqin County	forest	4200	28°53＇17.898〃	99°01＇03.494〃	♀	adult					133.32	negative
dq20130619-045	1 flea	Apodemus latronum	Yangla Town, Deqin County	forest	4200	28°53＇17.898〃	99°01＇03.494〃	♂	adult					32.94	undetected
dq20130619-046		Apodemus latronum	Yangla Town, Deqin County	forest	4200	28°53＇17.898〃	99°01＇03.494〃	♀	adult					33.26	undetected
dq20130619-047		Apodemus latronum	Yangla Town, Deqin County	forest	4200	28°53＇17.898〃	99°01＇03.494〃	♂	adult					32.56	undetected
dq20130619-048		Apodemus draco	Yangla Town, Deqin County	forest	4200	28°53＇17.898〃	99°01＇03.494〃	♀	adult					19.18	undetected
dq20130619-049	1 flea	Pitymys leucurus	Yangla Town, Deqin County	forest	4200	28°53＇17.898〃	99°01＇03.494〃	♀	adult					28.27	negative
dq20130619-050	1 flea	Ochotona thibetana	Yangla Town, Deqin County	forest	3800	28°53＇07.310〃	99°01＇52.147〃	♂	adult					78.87	undetected
dq20130619-051	1 flea	Niviventer andersoni	Yangla Town, Deqin County	forest	3800	28°53＇07.310〃	99°01＇52.147〃	♀	adult					116.67	negative
dq20130619-052	5 fleas	Ochotona thibetana	Yangla Town, Deqin County	forest	3800	28°53＇07.310〃	99°01＇52.147〃	♂	adult					86.33	negative
dq20130619-053	12 fleas	Niviventer andersoni	Yangla Town, Deqin County	forest	3800	28°53＇07.310〃	99°01＇52.147〃	♂	adult					131.31	negative
dq20130619-054	2 fleas	Dremomys pernyi	Yangla Town, Deqin County	forest	3800	28°53＇07.310〃	99°01＇52.147〃	♂	adult					169.57	negative
dq20130619-055	4 fleas	Niviventer andersoni	Yangla Town, Deqin County	forest	3800	28°53＇07.310〃	99°01＇52.147〃	♀	adult					117.78	negative
dq20130619-056	3 fleas	Apodemus draco	Yangla Town, Deqin County	forest	3800	28°53＇07.310〃	99°01＇52.147〃	♂	adult					23.14	undetected
dq20130619-057	1 flea	Niviventer andersoni	Yangla Town, Deqin County	forest	3800	28°53＇07.310〃	99°01＇52.147〃	♀	adult					129.97	negative
dq20130619-058	6 fleas	Niviventer andersoni	Yangla Town, Deqin County	forest	3800	28°53＇07.310〃	99°01＇52.147〃	♂	adult					102.92	undetected
dq20130619-059	1 flea	Eothenomys custos?	Yangla Town, Deqin County	forest	3800	28°53＇07.310〃	99°01＇52.147〃	♀	adult					25.87	negative
dq20130619-060	2 fleas	Apodemus latronum	Yangla Town, Deqin County	forest	3800	28°53＇07.310〃	99°01＇52.147〃	♂	adult					40.63	undetected
dq20130619-061		Apodemus latronum	Yangla Town, Deqin County	forest	3800	28°53＇07.310〃	99°01＇52.147〃	♀	adult					31.21	undetected
dq20130620-062		Apodemus draco	Yangla Town, Deqin County	forest	3800	28°53＇32.419〃	99°01＇55.325〃	♂	adult					24.29	undetected
dq20130620-063		Apodemus draco	Yangla Town, Deqin County	forest	3800	28°53＇32.419〃	99°01＇55.325〃	♂	adult					23.93	undetected
dq20130620-064		Apodemus latronum	Yangla Town, Deqin County	forest	3800	28°53＇32.419〃	99°01＇55.325〃	♀	adult					33.81	undetected
dq20130620-065	2 fleas	Apodemus latronum	Yangla Town, Deqin County	forest	3800	28°53＇32.419〃	99°01＇55.325〃	♂	adult					38.89	undetected
dq20130620-066	acarid	Niviventer andersoni	Yangla Town, Deqin County	forest	3800	28°53＇32.419〃	99°01＇55.325〃	♀	adult					99.17	negative
dq20130620-067		Ochotona thibetana	Yangla Town, Deqin County	forest	3800	28°53＇32.419〃	99°01＇55.325〃	♀	adult					94.42	negative
dq20130620-068	1flea	Apodemus draco	Yangla Town, Deqin County	forest	3800	28°53＇32.419〃	99°01＇55.325〃	♀	adult					21.63	undetected
dq20130620-069	2 fleas	Apodemus latronum	Yangla Town, Deqin County	forest	3800	28°53＇32.419〃	99°01＇55.325〃	♂	adult					35.68	negative
dq20130620-070	2 fleas	Apodemus draco	Yangla Town, Deqin County	forest	3800	28°53＇32.419〃	99°01＇55.325〃	♂	adult					28.68	negative
dq20130620-071	1flea	Niviventer andersoni	Yangla Town, Deqin County	forest	3800	28°53＇32.419〃	99°01＇55.325〃	♀	adult	165	198	30	26	90.64	undetected
dq20130620-072	3 fleas	Ochotona thibetana	Yangla Town, Deqin County	forest	3800	28°53＇32.419〃	99°01＇55.325〃	♂	adult	157		21	19	80.91	undetected
dq20130620-073		Tamiops swinhoei	Yangla Town, Deqin County	forest	3800	28°53＇32.419〃	99°01＇55.325〃	♀	adult	140	114	28	17	87	negative
dq20130620-074	1flea	Apodemus latronum	Yangla Town, Deqin County	forest	3800	28°53＇32.419〃	99°01＇55.325〃	♂	adult					25.73	negative
dq20130620-075	6 fleas	Dremomys pernyi	Yangla Town, Deqin County	forest	3800	28°53＇32.419〃	99°01＇55.325〃	♀	adult	170	128	40	22	184.84	negative
dq20130620-076		Ochotona thibetana	Yangla Town, Deqin County	forest	3800	28°53＇32.419〃	99°01＇55.325〃	♀	adult					72.76	undetected
dq20130620-077	2 fleas	Niviventer andersoni	Yangla Town, Deqin County	forest	3800	28°53＇32.419〃	99°01＇55.325〃	♀	adult					99.55	negative
dq20130620-078		Apodemus draco	Yangla Town, Deqin County	forest	3800	28°53＇32.419〃	99°01＇55.325〃	♀	adult					18.06	undetected
dq20130620-079	1flea	Apodemus latronum	Yangla Town, Deqin County	forest	3800	28°53＇32.419〃	99°01＇55.325〃	♂	adult					40.58	undetected
dq20130620-080	5 fleas	Niviventer andersoni	Yangla Town, Deqin County	forest	3800	28°53＇32.419〃	99°01＇55.325〃	♂	adult	164	189	27	28	109.48	negative
dq20130620-081		Apodemus latronum	Yangla Town, Deqin County	forest	3800	28°53＇32.419〃	99°01＇55.325〃	♂	adult					37.19	undetected
dq20130620-082		Apodemus latronum	Yangla Town, Deqin County	forest	3800	28°53＇32.419〃	99°01＇55.325〃	♂	adult					35.83	undetected
dq20130620-083	3 fleas	Niviventer andersoni	Yangla Town, Deqin County	forest	3800	28°53＇32.419〃	99°01＇55.325〃	♂	adult					90.26	negative
dq20130620-084	1flea	Eothenomys custos	Yangla Town, Deqin County	forest	3800	28°53＇32.419〃	99°01＇55.325〃	♂	pubertal					15.49	undetected
dq20130620-085	1flea	Niviventer andersoni	Yangla Town, Deqin County	forest	3800	28°53＇32.419〃	99°01＇55.325〃	♂	adult					106.91	negative
dq20130620-086	5 fleas	Dremomys pernyi	Yangla Town, Deqin County	forest	3800	28°53＇32.419〃	99°01＇55.325〃	♂	adult					180.7	negative
dq20130620-087		Apodemus latronum	Yangla Town, Deqin County	forest	3800	28°53＇32.419〃	99°01＇55.325〃	♂	adult					38.92	negative
dq20130620-088		Ochotona thibetana	Yangla Town, Deqin County	forest	3800	28°53＇32.419〃	99°01＇55.325〃	♂	adult					79.52	undetected
dq20130620-089		Apodemus latronum	Yangla Town, Deqin County	forest	3800	28°53＇32.419〃	99°01＇55.325〃	♀	adult					38.47	undetected
dq20130621-090		Apodemus draco	Yangla Town, Deqin County	forest	3400	28°54＇50.554〃	99°01＇41.059〃	♂	adult					22.49	undetected
dq20130621-091	acarid	Niviventer andersoni	Yangla Town, Deqin County	forest	3400	28°54＇50.554〃	99°01＇41.059〃	♀	adult					114.19	negative
dq20130621-092	4 fleas	Apodemus latronum	Yangla Town, Deqin County	forest	3400	28°54＇50.554〃	99°01＇41.059〃	♂	adult	110	110	16	21	41.19	negative
dq20130621-093		Apodemus draco	Yangla Town, Deqin County	forest	3400	28°54＇50.554〃	99°01＇41.059〃	♂	adult					21.92	undetected
dq20130621-094	1 flea	Niviventer andersoni	Yangla Town, Deqin County	forest	3400	28°54＇50.554〃	99°01＇41.059〃	♀	adult					103.7	negative
dq20130621-095		Apodemus draco	Yangla Town, Deqin County	forest	3400	28°54＇50.554〃	99°01＇41.059〃	♀	adult					17.2	undetected
dq20130621-096	1 flea	Apodemus latronum	Yangla Town, Deqin County	forest	3400	28°54＇50.554〃	99°01＇41.059〃	♂	adult					25.67	undetected
dq20130621-097	1 flea	Apodemus draco	Yangla Town, Deqin County	forest	3400	28°54＇50.554〃	99°01＇41.059〃	♂	adult					23.84	negative
dq20130621-098		Apodemus draco	Yangla Town, Deqin County	forest	3400	28°54＇50.554〃	99°01＇41.059〃	♀	adult					21.78	undetected
dq20130621-099		Apodemus latronum	Yangla Town, Deqin County	forest	3400	28°54＇50.554〃	99°01＇41.059〃	♂	adult					42.92	undetected
dq20130621-100	2 fleas	Apodemus latronum	Yangla Town, Deqin County	forest	3400	28°54＇50.554〃	99°01＇41.059〃	♂	adult	110	105	24	22	41.24	negative
dq20130621-101		Apodemus draco	Yangla Town, Deqin County	forest	3400	28°54＇50.554〃	99°01＇41.059〃	♀	adult					20.25	undetected
dq20130621-102	3fleas	Dremomys pernyi	Yangla Town, Deqin County	forest	3400	28°54＇50.554〃	99°01＇41.059〃	♂	adult	193	148	40	22	181.81	negative
dq20130621-103		Apodemus latronum	Yangla Town, Deqin County	forest	3400	28°54＇50.554〃	99°01＇41.059〃	♂	adult					38.7	negative
dq20130621-104		Apodemus draco	Yangla Town, Deqin County	forest	3400	28°54＇50.554〃	99°01＇41.059〃	♂	adult					25.96	undetected
dq20130621-105		Apodemus draco	Yangla Town, Deqin County	forest	3400	28°54＇50.554〃	99°01＇41.059〃	♂	adult					24.31	negative
dq20130621-106		Apodemus draco	Yangla Town, Deqin County	forest	3400	28°54＇50.554〃	99°01＇41.059〃	♀	adult					22.49	negative
dq20130621-107	3fleas	Dremomys pernyi	Yangla Town, Deqin County	forest	3400	28°54＇50.554〃	99°01＇41.059〃	♂	adult					200.29	undetected
dq20130621-108		Apodemus draco	Yangla Town, Deqin County	forest	3400	28°54＇50.554〃	99°01＇41.059〃	♀	adult					27.64	negative
dq20130621-109		Apodemus draco	Yangla Town, Deqin County	forest	3400	28°54＇50.554〃	99°01＇41.059〃	♀	adult					24.5	undetected
dq20130621-110		Sorex cylindricauda？	Yangla Town, Deqin County	forest	3400	28°54＇50.554〃	99°01＇41.059〃	♀	adult	58	50	11	7	7.91	negative
dq20130621-111		Niviventer andersoni	Yangla Town, Deqin County	forest	3400	28°54＇50.554〃	99°01＇41.059〃	♂	adult	162	205	28	27	114.98	negative
dq20130621-112		Apodemus draco	Yangla Town, Deqin County	forest	3400	28°54＇50.554〃	99°01＇41.059〃	♀	adult					23.94	negative
dq20130621-113		Apodemus draco	Yangla Town, Deqin County	forest	3400	28°54＇50.554〃	99°01＇41.059〃	♀	adult					27.39	undetected
dq20130621-114		Apodemus draco	Yangla Town, Deqin County	forest	3400	28°54＇50.554〃	99°01＇41.059〃	♀	adult					23.65	undetected
dq20130621-115		Apodemus draco	Yangla Town, Deqin County	forest	3400	28°54＇50.554〃	99°01＇41.059〃	♀	adult					28.33	negative
dq20130621-116		Apodemus draco	Yangla Town, Deqin County	forest	3400	28°54＇50.554〃	99°01＇41.059〃	♂	adult					28.4	negative
dq20130621-117		Apodemus draco	Yangla Town, Deqin County	forest	3400	28°54＇50.554〃	99°01＇41.059〃	♂	adult					25.11	undetected
dq20130621-118		Niviventer confucianus	Yangla Town, Deqin County	agricultural	3100	28°54＇50.554〃	99°01＇41.059〃	♀	adult					50.03	negative
dq20130621-119		R. nitidus	Yangla Town, Deqin County	agricultural	3100	28°54＇50.554〃	99°01＇41.059〃	♀	pubertal					60.41	negative
dq20130622-120		Niviventer confucianus	Yangla Town, Deqin County	agricultural	3200	28°55＇54.442〃	99°01＇17.062〃	♂	pubertal					21.26	negative
dq20130622-121		Apodemus chevrieri	Yangla Town, Deqin County	agricultural	3200	28°55＇54.442〃	99°01＇17.062〃	♂	adult					41.28	undetected
dq20130622-122		Niviventer confucianus	Yangla Town, Deqin County	agricultural	3200	28°55＇54.442〃	99°01＇17.062〃	♀	adult	144	165	25	24	73.07	negative
dq20130622-123		Apodemus chevrieri	Yangla Town, Deqin County	agricultural	3200	28°55＇54.442〃	99°01＇17.062〃	♂	adult					50.15	undetected
dq20130622-124		Niviventer confucianus	Yangla Town, Deqin County	agricultural	3200	28°55＇54.442〃	99°01＇17.062〃	♂	pubertal					32.67	undetected
dq20130622-125	3fleas	Niviventer confucianus	Yangla Town, Deqin County	agricultural	3200	28°55＇54.442〃	99°01＇17.062〃	♂	pubertal					16.93	negative
dq20130622-126	2 fleas	Niviventer confucianus	Yangla Town, Deqin County	agricultural	3200	28°55＇54.442〃	99°01＇17.062〃	♂	adult	156	182	27	23	91.82	negative
dq20130622-127	1 flea	Niviventer confucianus	Yangla Town, Deqin County	agricultural	3200	28°55＇54.442〃	99°01＇17.062〃	♂	adult	140	164	24	23	91.72	undetected
dq20130622-128	1 flea	Niviventer confucianus	Yangla Town, Deqin County	agricultural	3200	28°55＇54.442〃	99°01＇17.062〃	♂	pubertal					34.96	undetected
dq20130622-129	1 flea	Niviventer confucianus	Yangla Town, Deqin County	agricultural	3200	28°55＇54.442〃	99°01＇17.062〃	♂	adult					82.73	negative
dq20130622-130	1 flea	Niviventer confucianus	Yangla Town, Deqin County	agricultural	3200	28°55＇54.442〃	99°01＇17.062〃	♀	adult					96.59	undetected
dq20130622-131		Niviventer confucianus	Yangla Town, Deqin County	agricultural	3200	28°55＇54.442〃	99°01＇17.062〃	♂	adult					81.19	undetected
dq20130622-132		Niviventer confucianus	Yangla Town, Deqin County	agricultural	3200	28°55＇54.442〃	99°01＇17.062〃	♂	pubertal					34.52	undetected
dq20130622-133		Niviventer confucianus	Yangla Town, Deqin County	agricultural	3200	28°55＇54.442〃	99°01＇17.062〃	♂	adult					78	undetected
dq20130622-134		Niviventer confucianus	Yangla Town, Deqin County	agricultural	3200	28°55＇54.442〃	99°01＇17.062〃	♀	adult					77	negative
dq20130622-135	5 fleas	Apodemus chevrieri	Yangla Town, Deqin County	agricultural	3200	28°55＇54.442〃	99°01＇17.062〃	♀	adult	110	92	21	13	41.44	undetected
dq20130622-136	acarid	Niviventer confucianus	Yangla Town, Deqin County	agricultural	3200	28°55＇54.442〃	99°01＇17.062〃	♂	adult					87.25	negative
dq20130622-137	1 flea	Niviventer confucianus	Yangla Town, Deqin County	agricultural	3200	28°55＇54.442〃	99°01＇17.062〃	♂	pubertal					45.76	undetected
dq20130622-138		Apodemus chevrieri	Yangla Town, Deqin County	agricultural	3200	28°55＇54.442〃	99°01＇17.062〃	♀	adult					22.78	undetected
dq20130622-139	2 fleas	Niviventer confucianus	Yangla Town, Deqin County	agricultural	3200	28°55＇54.442〃	99°01＇17.062〃	♂	adult					93.5	negative
dq20130622-140	2 fleas	Niviventer confucianus	Yangla Town, Deqin County	agricultural	3200	28°55＇54.442〃	99°01＇17.062〃	♀	adult	145	188	26	23	75.18	negative
dq20130622-141	acarid	Niviventer confucianus	Yangla Town, Deqin County	agricultural	3200	28°55＇54.442〃	99°01＇17.062〃	♂	adult					81.05	negative
dq20130622-142		Niviventer confucianus	Yangla Town, Deqin County	agricultural	3200	28°55＇54.442〃	99°01＇17.062〃	♀	pubertal					41.08	undetected
dq20130622-143		Niviventer confucianus	Yangla Town, Deqin County	agricultural	3200	28°55＇54.442〃	99°01＇17.062〃	♂	pubertal					38.83	undetected
dq20130622-144	1 flea	Niviventer confucianus	Yangla Town, Deqin County	agricultural	3200	28°55＇54.442〃	99°01＇17.062〃	♂	adult	168	181	28	24	99.49	negative
dq20130622-145		Niviventer confucianus	Yangla Town, Deqin County	agricultural	3200	28°55＇54.442〃	99°01＇17.062〃	♂	adult	165	126	28	23	89.3	undetected
dq20130622-146	4 fleas	Niviventer confucianus	Yangla Town, Deqin County	agricultural	3200	28°55＇54.442〃	99°01＇17.062〃	♂	pubertal					39.63	undetected
dq20130623-147		Niviventer confucianus	Yangla Town, Deqin County	agricultural	3200	28°57＇03.058〃	99°00＇39.365〃	♂	pubertal					36.33	negative
dq20130623-148		Apodemus chevrieri	Yangla Town, Deqin County	agricultural	3200	28°57＇03.058〃	99°00＇39.365〃	♂	pubertal					21.7	undetected
dq20130623-149		Apodemus chevrieri	Yangla Town, Deqin County	agricultural	3200	28°57＇03.058〃	99°00＇39.365〃	♂	adult					22.11	undetected
dq20130623-150		Apodemus chevrieri	Yangla Town, Deqin County	agricultural	3200	28°57＇03.058〃	99°00＇39.365〃	♂	adult					21.92	undetected
dq20130623-151		Apodemus chevrieri	Yangla Town, Deqin County	agricultural	3200	28°57＇03.058〃	99°00＇39.365〃	♂	adult					40.35	undetected
dq20130623-152		Niviventer confucianus	Yangla Town, Deqin County	agricultural	3200	28°57＇03.058〃	99°00＇39.365〃	♀	pubertal					37.24	undetected
dq20130623-153		R. turkestanicus	Yangla Town, Deqin County	agricultural	3200	28°57＇03.058〃	99°00＇39.365〃	♂	adult	184	175	31	21	152.68	negative
dq20130623-154	3 fleas	R. turkestanicus？	Yangla Town, Deqin County	agricultural	3200	28°57＇03.058〃	99°00＇39.365〃	♀	adult	187	178	29	25	131	negative
dq20130623-155		Apodemus chevrieri	Yangla Town, Deqin County	agricultural	3200	28°57＇03.058〃	99°00＇39.365〃	♂	adult					53.53	undetected
dq20130623-156	1 flea	Apodemus chevrieri	Yangla Town, Deqin County	agricultural	3200	28°57＇03.058〃	99°00＇39.365〃	♂	adult					43.42	undetected
dq20130623-157	acarid	Niviventer confucianus	Yangla Town, Deqin County	agricultural	3200	28°57＇03.058〃	99°00＇39.365〃	♂	adult					62.48	negative
dq20130623-158		Niviventer confucianus	Yangla Town, Deqin County	agricultural	3200	28°57＇03.058〃	99°00＇39.365〃	♀	pubertal					32.16	negative
dq20130623-159		Niviventer confucianus	Yangla Town, Deqin County	agricultural	3200	28°57＇03.058〃	99°00＇39.365〃	♀	pubertal					44.65	undetected
dq20130623-160		R. nitidus	Yangla Town, Deqin County	agricultural	3200	28°57＇03.058〃	99°00＇39.365〃	♂	adult	185	153	38	21	177.7	undetected
dq20130623-161		Niviventer confucianus	Yangla Town, Deqin County	agricultural	3200	28°57＇03.058〃	99°00＇39.365〃	♀	pubertal	144	151	27	21	55.5	undetected
dq20130623-162	2 fleas	R. turkestanicus	Yangla Town, Deqin County	agricultural	3200	28°57＇03.058〃	99°00＇39.365〃	♀	adult					125.99	negative		pregnant
dq20130623-163		Niviventer confucianus	Yangla Town, Deqin County	agricultural	3200	28°57＇03.058〃	99°00＇39.365〃	♀	adult					79.78	negative
dq20130623-164	2 fleas	Niviventer confucianus	Yangla Town, Deqin County	agricultural	3200	28°57＇03.058〃	99°00＇39.365〃	♀	pubertal					29.73	undetected
dq20130623-165	1 flea	Apodemus chevrieri	Yangla Town, Deqin County	agricultural	3200	28°57＇03.058〃	99°00＇39.365〃	♀	adult					26.97	undetected
dq20130623-166		Apodemus chevrieri	Yangla Town, Deqin County	agricultural	3200	28°57＇03.058〃	99°00＇39.365〃	♀	adult					38.47	undetected
dq20130623-167	1 flea	Apodemus chevrieri	Yangla Town, Deqin County	agricultural	3200	28°57＇03.058〃	99°00＇39.365〃	♂	adult					55.46	undetected
dq20130623-168		Niviventer confucianus	Yangla Town, Deqin County	agricultural	3200	28°57＇03.058〃	99°00＇39.365〃	♂	pubertal					31.39	undetected
dq20130623-169	1 flea	Apodemus chevrieri	Yangla Town, Deqin County	agricultural	3200	28°57＇03.058〃	99°00＇39.365〃	♂	adult					30.53	undetected
dq20130623-170		Apodemus draco	Yangla Town, Deqin County	agricultural	3200	28°57＇03.058〃	99°00＇39.365〃	♂	pubertal					12.69	negative
dq20130623-171	1 flea	Niviventer confucianus	Yangla Town, Deqin County	agricultural	3200	28°57＇03.058〃	99°00＇39.365〃	♀	adult					82.39	undetected
dq20130623-172		Niviventer confucianus	Yangla Town, Deqin County	agricultural	3200	28°57＇03.058〃	99°00＇39.365〃	♂	pubertal					20.47	negative
dq20130623-173		Apodemus chevrieri	Yangla Town, Deqin County	agricultural	3200	28°57＇03.058〃	99°00＇39.365〃	♂	adult					30.5	undetected
dq20130623-174		Apodemus chevrieri	Yangla Town, Deqin County	agricultural	3200	28°57＇03.058〃	99°00＇39.365〃	♂	adult					24.51	undetected
dq20130623-175		Apodemus chevrieri	Yangla Town, Deqin County	agricultural	3200	28°57＇03.058〃	99°00＇39.365〃	♂	adult					19.98	undetected
dq20130623-176		Niviventer confucianus	Yangla Town, Deqin County	agricultural	3200	28°57＇03.058〃	99°00＇39.365〃	♀	pubertal					40.53	negative
dq20130623-177		Niviventer confucianus	Yangla Town, Deqin County	agricultural	3200	28°57＇03.058〃	99°00＇39.365〃	♂	pubertal					19.48	undetected
dq20130623-178	6 fleas	Apodemus chevrieri	Yangla Town, Deqin County	agricultural	3200	28°57＇03.058〃	99°00＇39.365〃	♀	adult					23.75	undetected
dq20130623-179		Apodemus chevrieri	Yangla Town, Deqin County	agricultural	3200	28°57＇03.058〃	99°00＇39.365〃	♂	adult					30.08	undetected
dq20130623-180	acarid	Niviventer confucianus	Yangla Town, Deqin County	agricultural	3200	28°57＇03.058〃	99°00＇39.365〃	♀	pubertal					39.16	negative
dq20130623-181		Niviventer confucianus	Yangla Town, Deqin County	agricultural	3200	28°57＇03.058〃	99°00＇39.365〃	♀	pubertal					36.38	negative
dq20130623-182		Apodemus chevrieri	Yangla Town, Deqin County	agricultural	3200	28°57＇03.058〃	99°00＇39.365〃	♂	adult	135	103	21	15	56.26	undetected
dq20130623-183		Apodemus chevrieri	Yangla Town, Deqin County	agricultural	3200	28°57＇03.058〃	99°00＇39.365〃	♂	adult					45.6	undetected
dq20130623-184	2fleas	Niviventer confucianus	Yangla Town, Deqin County	agricultural	3200	28°57＇03.058〃	99°00＇39.365〃	♀	adult					73.66	undetected
dq20130623-185		R. turkestanicus	Yangla Town, Deqin County	agricultural	3200	28°57＇03.058〃	99°00＇39.365〃	♀	adult	157	163	29	22	142.78	negative
dq20130623-186	1fleas	Niviventer confucianus	Yangla Town, Deqin County	agricultural	3200	28°57＇03.058〃	99°00＇39.365〃	♀	adult					107.86	negative
dq20130626-187	1fleas	Apodemus chevrieri	Shengping Town, Deqin County	agricultural	2800	28°35＇53.122〃	98°51＇55.930〃	♂	adult					31.63	undetected
dq20130626-188		Apodemus chevrieri	Shengping Town, Deqin County	agricultural	2800	28°35＇53.122〃	98°51＇55.930〃	♂	adult					26.32	negative
dq20130626-189	2fleas	Apodemus chevrieri	Shengping Town, Deqin County	agricultural	2800	28°35＇53.122〃	98°51＇55.930〃	♀	adult					44.96	undetected
dq20130626-190		Apodemus chevrieri	Shengping Town, Deqin County	agricultural	2800	28°35＇53.122〃	98°51＇55.930〃	♀	adult					62.44	undetected
dq20130626-191		Apodemus chevrieri	Shengping Town, Deqin County	agricultural	2800	28°35＇53.122〃	98°51＇55.930〃	♀	adult					331	undetected
dq20130626-192		Apodemus chevrieri	Shengping Town, Deqin County	agricultural	2800	28°35＇53.122〃	98°51＇55.930〃	♀	pubertal					14.12	undetected
dq20130626-193		Apodemus chevrieri	Shengping Town, Deqin County	agricultural	2800	28°35＇53.122〃	98°51＇55.930〃	♂	pubertal					15.54	negative
dq20130626-194		Apodemus chevrieri	Shengping Town, Deqin County	agricultural	2800	28°35＇53.122〃	98°51＇55.930〃	♂	adult					44.65	negative
dq20130626-195		Apodemus chevrieri	Shengping Town, Deqin County	agricultural	2800	28°35＇53.122〃	98°51＇55.930〃	♀	adult					38.89	undetected
dq20130626-196		Apodemus chevrieri	Shengping Town, Deqin County	agricultural	2800	28°35＇53.122〃	98°51＇55.930〃	♂	adult					26.53	negative
dq20130626-197		Apodemus chevrieri	Shengping Town, Deqin County	agricultural	2800	28°35＇53.122〃	98°51＇55.930〃	♀	adult					28.63	negative
dq20130626-198		Apodemus chevrieri	Shengping Town, Deqin County	agricultural	2800	28°35＇53.122〃	98°51＇55.930〃	♀	adult					35.97	undetected
dq20130626-199	1 flea	Apodemus chevrieri	Shengping Town, Deqin County	agricultural	2800	28°35＇53.122〃	98°51＇55.930〃	♂	adult					37.93	undetected
dq20130626-200		Niviventer confucianus	Shengping Town, Deqin County	agricultural	2800	28°35＇53.122〃	98°51＇55.930〃	♂	adult					93.8	undetected
dq20130626-201		Apodemus chevrieri	Shengping Town, Deqin County	agricultural	2800	28°35＇53.122〃	98°51＇55.930〃	♂	pubertal					13.01	undetected
dq20130626-202		Apodemus chevrieri	Shengping Town, Deqin County	agricultural	2800	28°35＇53.122〃	98°51＇55.930〃	♀	pubertal					14.01	undetected
dq20130626-203		Niviventer confucianus	Shengping Town, Deqin County	agricultural	2800	28°35＇53.122〃	98°51＇55.930〃	♂	pubertal					24.89	undetected
dq20130626-204	2 fleas	Apodemus draco	Shengping Town, Deqin County	agricultural	2800	28°35＇53.122〃	98°51＇55.930〃	♀	adult					29.1	undetected
dq20130626-205		Apodemus chevrieri	Shengping Town, Deqin County	agricultural	2800	28°35＇53.122〃	98°51＇55.930〃	♀	adult					34.96	undetected
dq20130626-206		Apodemus chevrieri	Shengping Town, Deqin County	agricultural	2800	28°35＇53.122〃	98°51＇55.930〃	♂	adult					36.55	undetected
dq20130626-207		Apodemus chevrieri	Shengping Town, Deqin County	agricultural	2800	28°35＇53.122〃	98°51＇55.930〃	♀	adult					50.87	undetected
dq20130626-208	9fleas	R. nitidus	Shengping Town, Deqin County	agricultural	2800	28°35＇53.122〃	98°51＇55.930〃	♀	adult					155	undetected
dq20130626-209	1 flea	Apodemus chevrieri	Shengping Town, Deqin County	agricultural	2800	28°35＇53.122〃	98°51＇55.930〃	♀	adult					52.13	undetected
dq20130627-210	8fleas	Niviventer andersoni	Shengping Town, Deqin County	forest	3800	28°37＇58.814〃	98°51＇32.349〃	♂	adult					108.99	undetected
dq20130627-211		Apodemus latronum	Shengping Town, Deqin County	forest	3800	28°37＇58.814〃	98°51＇32.349〃	♂	adult					41.47	undetected
dq20130627-212	3 fleas	Apodemus latronum	Shengping Town, Deqin County	forest	3800	28°37＇58.814〃	98°51＇32.349〃	♀	adult					36	undetected
dq20130627-213	acarid	Ochotona thibetana	Shengping Town, Deqin County	forest	3800	28°37＇58.814〃	98°51＇32.349〃	♀	adult					63.85	negative
dq20130627-214	1 flea	Apodemus latronum	Shengping Town, Deqin County	forest	3800	28°37＇58.814〃	98°51＇32.349〃	♀	adult					36.66	undetected
dq20130627-215	2 fleas	Eothenomys custos？	Shengping Town, Deqin County	forest	3800	28°37＇58.814〃	98°51＇32.349〃	♀	adult					29.78	positive	negative
dq20130627-216	1 flea	Apodemus draco	Shengping Town, Deqin County	forest	3800	28°37＇58.814〃	98°51＇32.349〃	♀	adult					14.78	negative
dq20130627-217		Apodemus latronum	Shengping Town, Deqin County	forest	3800	28°37＇58.814〃	98°51＇32.349〃	♂	adult					39.92	undetected
dq20130627-218		Apodemus latronum	Shengping Town, Deqin County	forest	3800	28°37＇58.814〃	98°51＇32.349〃	♂	adult					47.21	undetected
dq20130627-219	2 fleas	Apodemus latronum	Shengping Town, Deqin County	forest	3800	28°37＇58.814〃	98°51＇32.349〃	♀	adult					33.43	undetected
dq20130627-220	3 fleas	Apodemus latronum	Shengping Town, Deqin County	forest	3800	28°37＇58.814〃	98°51＇32.349〃	♂	adult					37.99	negative
[truncated: 2,611 more rows]
